# Supplementary material for: Geometrically defined environments direct cell division rate and subcellular YAP localization in single mouse embryonic stem cells
Source: Sci Rep. 2021 Apr 29;11:9269. doi: 10.1038/s41598-021-88336-y (PMC8084931; doi:10.1038/s41598-021-88336-y)
Supplement: Supplementary file 2 — Supplementary Information 2. [file 41598_2021_88336_MOESM2_ESM.xlsx]

## Sheet: Blebbistatin treatment
Experiment 1.1_10.01.17
	small (15x15) µm²					large (35x35) µm²						15	divided	not divided	total
	Field 1 (15x15)	divided	not divided			Field 17 (35x35)	divided	not divided				E1	25	19
	Sample 1	2	1			Sample 1	11	7				E2	7	5
	Sample 2	3	2			Sample 2	10	5				E3	11	10
	Field 2 (15x15)	divided	not divided			Field 18 (35x35)	divided	not divided
	Sample 1	6	3			Sample 1	4	4
	Sample 2	2	5			Sample 2	4	7
	Field 3 (15x15)	divided	not divided			Field 19 (35x35)	divided	not divided
	Sample 1	3	2			Sample 1	13	14
	Sample 2	8	4			Sample 2	9	9
												35	divided	not divided	total
	Field 4 (15x15)	divided	not divided			Field 20 (35x35)	divided	not divided				E1	81	74
	Sample 1	not analyzable				Sample 1	11	8				E2	25	19
	Sample 2	1	2			Sample 2	15	16				E3	21	16
	Total:	25	19	44			81	74	155
Experiment 2_19.01.17
	small (15x15) µm²					large (35x35) µm²
	Field 1 (15x15)	divided	not divided			Field 17 (35x35)	divided	not divided
	Sample 1	2	1			Sample 1	7	4
	Field 2 (15x15)	divided	not divided			Field 18 (35x35)	divided	not divided
	Sample 1	2	1			Sample 1	6	6
	Field 3 (15x15)	divided	not divided			Field 19 (35x35)	divided	not divided
	Sample 1	2	2			Sample 1	3	1
	Field 4 (15x15)	divided	not divided			Field 20 (35x35)	divided	not divided
	Sample 1	1	1			Sample 1	3	2
	Total:	7	5	12			25	19	44
Experiment 3_24.01.17
	small (15x15) µm²					large (35x35) µm²
	Field 1 (15x15)	divided	not divided			Field 17 (35x35)	divided	not divided
	Sample 1	0	2			Sample 1	5	3
	Field 2 (15x15)	divided	not divided			Field 18 (35x35)	divided	not divided
	Sample 1	3	3			Sample 1	4	5
	Field 3 (15x15)	divided	not divided			Field 19 (35x35)	divided	not divided
	Sample 1	4	2			Sample 1	6	3
	Field 4 (15x15)	divided	not divided			Field 20 (35x35)	divided	not divided
	Sample 1	4	3			Sample 1	2	0
	Total:	11	10	21			21	16	37

## Sheet: Summary Blebbistatin
	15x15	35x35		15	divided	not divided	total	% divided cells			15x15		35x35
Exp 1	56.8182	52.2581		E1	25	19	44	56.8182			no Bleb	with Bleb	no Bleb	with Bleb
Exp 2	58.3333	56.8182		E2	7	5	12	58.3333			89.6296	55.8442	36.9314	55.2777
Exp 3	52.381	56.7568		E3	11	10	21	52.381		StDev	0.6415	3.09342	24.7906	2.61523
	15x15	35x35					77			SEM	0.37037	1.78599	14.3128	1.50991
Mean	55.8442	55.2777
StDev	3.09342	2.61523
				35	divided	not divided	total					Values no Bleb	15x15	35x35
				E1	81	74	155	52.2581					90	13
Ttest	0.82052			E2	25	19	44	56.8182					88.8889	35.2941
				E3	21	16	37	56.7568					90	62.5
							236
												Mean	89.6296	36.9314
												StDev	0.6415	24.7906
	klein	groß
n_zahl	77	236

## Sheet: ML-7 treatment
Experiment 1_27.04.17
	small (15x15) µm²					large (35x35) µm²
	Field 1 (15x15)	divided	not divided			Field 17 (35x35)	divided	not divided
	Sample 1	4	3			Sample 1	6	7
	Sample 2	2	1			Sample 2	2	3
	Field 2 (15x15)	divided	not divided			Field 18 (35x35)	divided	not divided
	Sample 1	1	1			Sample 1	3	3
	Sample 2	2	1			Sample 2	5	3
	Field 3 (15x15)	divided	not divided			Field 19 (35x35)	divided	not divided
	Sample 1	2	2			Sample 1	6	8
	Sample 2	3	2			Sample 2	not analyzable
	Field 4 (15x15)	divided	not divided			Field 20 (35x35)	divided	not divided
	Sample 1	1	0			Sample 1	7	3
	Sample 2	2	1			Sample 2	not analyzable
	Total:	17	11	28			29	27	56
Experiment 2_03.05.17
	small (15x15) µm²					large (35x35) µm²
	Field 1 (15x15)	divided	not divided			Field 17 (35x35)	divided	not divided
	Sample 1	8	6			Sample 1	11	4
	Sample 2	6	7			Sample 2	6	4
	Field 2 (15x15)	divided	not divided			Field 18 (35x35)	divided	not divided
	Sample 1	8	3			Sample 1	7	7
	Sample 2	7	4			Sample 2	4	2
	Field 3 (15x15)	divided	not divided			Field 19 (35x35)	divided	not divided
	Sample 1	8	10			Sample 1	10	1
	Sample 2	8	10			Sample 2	4	1
	Field 4 (15x15)	divided	not divided			Field 20 (35x35)	divided	not divided
	Sample 1	not analyzable				Sample 1	not analyzable
	Sample 2	not analyzable				Sample 2	9	4
	Total:	45	40	85			51	23	74
Experiment 3_05.05.17
	small (15x15) µm²					large (35x35) µm²
	Field 1 (15x15)	divided	not divided			Field 17 (35x35)	divided	not divided
	Sample 1	6	4			Sample 1	8	9
	Field 2 (15x15)	divided	not divided			Field 18 (35x35)	divided	not divided
	Sample 1	7	6			Sample 1	5	3
	Field 3 (15x15)	divided	not divided			Field 19 (35x35)	divided	not divided
	Sample 1	7	6			Sample 1	7	5
	Field 4 (15x15)	divided	not divided			Field 20 (35x35)	divided	not divided
	Sample 1	5	4			Sample 1	not analyzable
	Total:	25	20	45			20	17	37

## Sheet: Summary ML-7
	15x15	35x35			15	divided	not divided	total	% divided cells
Exp 1	60.7143	51.7857			E1	17	11	28	60.7143
Exp 2	52.9412	68.9189			E2	45	40	85	52.9412
Exp 3	55.5556	54.0541			E3	25	20	45	55.5556
	15x15	35x35						158
Mean	56.4037	58.2529
StDev	3.95535	9.30642
					35	divided	not divided	total
					E1	29	27	56	51.7857
Ttest	0.767279				E2	51	23	74	68.9189
					E3	20	17	37	54.0541
								167
	small	large
n_zahl	158	167
