# Supplementary material for: Geometrically defined environments direct cell division rate and subcellular YAP localization in single mouse embryonic stem cells
Source: Sci Rep. 2021 Apr 29;11:9269. doi: 10.1038/s41598-021-88336-y (PMC8084931; doi:10.1038/s41598-021-88336-y)
Supplement: Supplementary file 3 — Supplementary Information 3. [file 41598_2021_88336_MOESM3_ESM.xlsx]

## Sheet: 3D TPETA
Experiment 1_06.03.2015
35 x 35 micro-well
Field 1 (35x35)	divided	not divided		Field 2 (35x35)	divided	not divided		Field 3 (35x35)	divided	not divided		Field 4 (35x35)	divided	not divided		# of analyzed cells
	1	5			1	0			1	1			1	1		11
25 x 25 micro-well
Field 5 (25x25)	divided	not divided		Field 6 (25x25)	divided	not divided		Field 7 (25x25)	divided	not divided		Field 8 (25x25)	divided	not divided
	1	0			0	0			1	0			0	1		3		SUMMARY
																			divided	not divided	total	divided %
15 x 15 micro-well																		35x35	4	7	11	36.3636
Field 9 (15x15)	divided	not divided		Field 10 (15x15)	divided	not divided		Field 11 (15x15)	divided	not divided		Field 12 (15x15)	divided	not divided				25x25	2	1	3	66.6667
	0	1			0	2			0	0			0	1		4		15x15	0	4	4	0
Experiment 2 was not quantified due to an extremely low cell number
Experiment 3_20.03.2015
35 x 35 micro-well
Field 1 (35x35)	divided	not divided		Field 2 (35x35)	divided	not divided		Field 3 (35x35)	divided	not divided		Field 4 (35x35)	divided	not divided		# of analyzed cells
	3	1			2	0			3	1			3	2		15
25 x 25 micro-well
Field 5 (25x25)	divided	not divided		Field 6 (25x25)	divided	not divided		Field 7 (25x25)	divided	not divided		Field 8 (25x25)	divided	not divided
	2	1			1	1			0	1			1	1		8		SUMMARY
																			divided	not divided	total	divided %
15 x 15 micro-well																		35x35	11	4	15	73.3333
Field 9 (15x15)	divided	not divided		Field 10 (15x15)	divided	not divided		Field 11 (15x15)	divided	not divided		Field 12 (15x15)	divided	not divided				25x25	4	4	8	50
	0	0			1	1			1	0			0	3		6		15x15	2	4	6	33.3333
Experiment 4_16.04.2015
15 x 15 micro-well
Field 1 (15x15)	divided	not divided		Field 2 (15x15)	divided	not divided		Field 3 (15x15)	divided	not divided		Field 4 (15x15)	divided	not divided		# of analyzed cells
	0	2			0	0			3	0			0	0	5
Field 1b (15x15)	divided	not divided		Field 2b (15x15)	divided	not divided		Field 3b (15x15)	divided	not divided		Field 4b (15x15)	divided	not divided
	0	0			0	0			0	1			3	2	6	11
25 x 25 micro-well
Field 5 (25x25)	divided	not divided		Field 6 (25x25)	divided	not divided		Field 7 (25x25)	divided	not divided		Field 8 (25x25)	divided	not divided
	6	3			3	4			1	0			0	2	19
								Field 7b (25x25)	divided	not divided		Field 8b (25x25)	divided	not divided
									1	3			2	1	7	26
																		SUMMARY
																			divided	not divided	total	divided %
35 x 35 micro-well																		15x15	6	5	11	54.5455
Field 9 (35x35)	divided	not divided		Field 10 (35x35)	divided	not divided		Field 11 (35x35)	divided	not divided		Field 12 (35x35)	divided	not divided				25x25	13	13	26	50
	3	1			3	5			1	1			2	2		18		35x35	9	9	18	50
Experiment 5_24.04.2015
15 x 15 micro-well
Field 1 (15x15)	divided	not divided		Field 2 (15x15)	divided	not divided		Field 3 (15x15)	divided	not divided		Field 4 (15x15)	divided	not divided		# of analyzed cells
	0	1			0	0			1	2			1	1		6
25 x 25 micro-well
Field 5 (25x25)	divided	not divided		Field 6 (25x25)	divided	not divided		Field 7 (25x25)	divided	not divided		Field 8 (25x25)	divided	not divided
	6	2			7	1			3	1			10	1		31		SUMMARY
																			divided	not divided	total	divided %
35 x 35 micro-well																		15x15	2	4	6	33.3333
Field 9 (35x35)	divided	not divided		Field 10 (35x35)	divided	not divided		Field 11 (35x35)	divided	not divided		Field 12 (35x35)	divided	not divided				25x25	26	5	31	83.871
	4	1			9	1			5	2			6	0		28		35x35	24	4	28	85.7143
Experiment 6_28.04.2015
15 x 15 micro-well
Field 1 (15x15)	divided	not divided		Field 2 (15x15)	divided	not divided		Field 3 (15x15)	divided	not divided		Field 4 (15x15)	divided	not divided		# of analyzed cells
	0	0			0	0			0	0			1	1		2
25 x 25 micro-well
Field 5 (25x25)	divided	not divided		Field 6 (25x25)	divided	not divided		Field 7 (25x25)	divided	not divided		Field 8 (25x25)	divided	not divided
	2	1			2	2			2	1			0	0		10		SUMMARY
																			divided	not divided	total	divided %
35 x 35 micro-well																		15x15	1	1	2	50
Field 9 (35x35)	divided	not divided		Field 10 (35x35)	divided	not divided		Field 11 (35x35)	divided	not divided		Field 12 (35x35)	divided	not divided				25x25	6	4	10	60
	6	0			0	0			2	3			3	1		15		35x35	11	4	15	73.3333
Experiment 7_20.05.2015
15 x 15 micro-well
Field 1 (15x15)	divided	not divided		Field 2 (15x15)	divided	not divided		Field 3 (15x15)	divided	not divided		Field 4 (15x15)	divided	not divided		# of analyzed cells
	1	0			0	2			0	2			0	1		6
25 x 25 micro-well
Field 5 (25x25)	divided	not divided		Field 6 (25x25)	divided	not divided		Field 7 (25x25)	divided	not divided		Field 8 (25x25)	divided	not divided
	2	2			4	1			4	2			3	2		20		SUMMARY
																			divided	not divided	total	divided %
35 x 35 micro-well																		15x15	1	5	6	16.6667
Field 9 (35x35)	divided	not divided		Field 10 (35x35)	divided	not divided		Field 11 (35x35)	divided	not divided		Field 12 (35x35)	divided	not divided				25x25	13	7	20	65
	6	1			5	1			4	2			4	0		23		35x35	19	4	23	82.6087

## Sheet: 3D TPETA Summary
	(15x15)	(25x25)	(35x35)				Exp1	SUMMARY							Number of individual cells per condition, per experiment
Exp 1	0	66.6667	36.3636						divided	not divided	total	divided %			Exp. No.	35x35	25x25	15x15
Exp 2 not analyzable								35x35	4	7	11	36.3636			1	11	3	4
Exp 3	33.3333	50	73.3333					25x25	2	1	3	66.6667			2	15	8	6
Exp 4	54.5455	50	50					15x15	0	4	4	0			3	18	26	11
Exp 5	33.3333	83.871	85.7143												4	28	31	6
Exp 6	50	60	73.3333												5	15	10	2
Exp 7	16.6667	65	82.6087				Exp2	SUMMARY							6	23	20	6
	(15x15)	(25x25)	(35x35)						divided	not divided	total	divided %			n	110	98	35
Mean	31.3131	62.5896	66.8922					35x35	11	4	15	73.3333
StDev	20.4555	12.6414	19.5018					25x25	4	4	8	50
								15x15	2	4	6	33.3333
Ttest	0.0115683
							Exp3	SUMMARY
									divided	not divided	total	divided %
								15x15	6	5	11	54.5455
								25x25	13	13	26	50
								35x35	9	9	18	50
							Exp4	SUMMARY
									divided	not divided	total	divided %
								15x15	2	4	6	33.3333
								25x25	26	5	31	83.871
								35x35	24	4	28	85.7143
							Exp5	SUMMARY
									divided	not divided	total	divided %
								15x15	1	1	2	50
								25x25	6	4	10	60
								35x35	11	4	15	73.3333
							Exp6	SUMMARY
									divided	not divided	total	divided %
								15x15	1	5	6	16.6667
								25x25	13	7	20	65
								35x35	19	4	23	82.6087

## Sheet: 3D Laminin
Experiment 1_29.05.17
	small (15x15) µm²					large (35x35) µm²
	Field 1 (15x15)	divided	not divided			Field 17 (35x35)	divided	not divided
	Sample 1	5	2			Sample 1	5	5
	Sample 2	not analyzable				Sample 2	1	2
	Field 2 (15x15)	divided	not divided			Field 18 (35x35)	divided	not divided
	Sample 1	8	2			Sample 1	3	5
	Sample 2	not analyzable				Sample 2	5	2
	Field 3 (15x15)	divided	not divided			Field 19 (35x35)	divided	not divided
	Sample 1	6	1			Sample 1	5	6
	Sample 2	2	0			Sample 2	1	1
	Field 4 (15x15)	divided	not divided			Field 20 (35x35)	divided	not divided
	Sample 1	not analyzable				Sample 1	6	4
	Sample 2	not analyzable				Sample 2	4	5
	Total:	21	5	26			30	30	60
Experiment 2_01.06.17
	small (15x15) µm²					large (35x35) µm²
	Field 1 (15x15)	divided	not divided			Field 17 (35x35)	divided	not divided
	Sample 1	8	1			Sample 1	4	2
	Sample 2	7	2			Sample 2	7	5
	Field 2 (15x15)	divided	not divided			Field 18 (35x35)	divided	not divided
	Sample 1	11	3			Sample 1	3	2
	Sample 2	11	0			Sample 2	7	4
	Field 3 (15x15)	divided	not divided			Field 19 (35x35)	divided	not divided
	Sample 1	9	0			Sample 1	6	4
	Sample 2	7	1			Sample 2	not analyzable
	Field 4 (15x15)	divided	not divided			Field 20 (35x35)	divided	not divided
	Sample 1	not analyzable				Sample 1	4	6
	Sample 2	not analyzable				Sample 2	not analyzable
	Total:	53	7	60			31	23	54
Experiment 3_08.06.17
	small (15x15) µm²					large (35x35) µm²
	Field 1 (15x15)	divided	not divided			Field 17 (35x35)	divided	not divided
	Sample 1	5	1			Sample 1	8	4
	Sample 2	not analyzable				Sample 2	4	2
	Field 2 (15x15)	divided	not divided			Field 18 (35x35)	divided	not divided
	Sample 1	6	1			Sample 1	2	2
	Sample 2	1	1			Sample 2	3	2
	Field 3 (15x15)	divided	not divided			Field 19 (35x35)	divided	not divided
	Sample 1	not analyzable				Sample 1	4	4
	Sample 2	3	0			Sample 2	not analyzable
	Field 4 (15x15)	divided	not divided			Field 20 (35x35)	divided	not divided
	Sample 1	not analyzable				Sample 1	5	5
	Sample 2	not analyzable				Sample 2	2	0
	Total:	15	3	18			28	19	47
				104					161

## Sheet: 3D Laminin Summary
	15x15	35x35			15	divided	not divided	total				35	divided	not divided	total
Exp 1	80.7692	50			E1	21	5	26	80.7692			E1	30	30	60	50
Exp 2	88.3333	57.4074			E2	53	7	60	88.3333			E2	31	23	54	57.4074
Exp 3	83.3333	59.5745			E3	15	3	18	83.3333			E3	28	19	47	59.5745
	(15x15)	(35x35)			total n			104				total n			161
Mean	84.1453	55.6606
StDev	3.84687	5.02056
Ttest	0.00145725
	small	large
Total number of cells	104	161
