# Supplementary material for: Geometrically defined environments direct cell division rate and subcellular YAP localization in single mouse embryonic stem cells
Source: Sci Rep. 2021 Apr 29;11:9269. doi: 10.1038/s41598-021-88336-y (PMC8084931; doi:10.1038/s41598-021-88336-y)
Supplement: Supplementary file 4 — Supplementary Information 4. [file 41598_2021_88336_MOESM4_ESM.xlsx]

## Sheet: Explanations
Abbreviation	Meaning					Further information
2D	Experiments on 2D micro-islands
E	Individual experiment					If an experiment did not work due to technical issues, it was not evaluated. However, the experiment numbers were given continuously. Accordingly, numbers of experiments which were actually evaluated are NOT continuous
CS	Coverslip					On 2D each coverslip contained 4 stamped fields
Stamp	Field of micro-islands of all sizes

## Sheet: 2D E1
	CS1								CS1								CS1
	S 1		Type 1	Type 2					S 2		Type 1	Type 2					S 3		Type 1	Type 2
Micro-well size [µm]	Field	Total number of cells	Number of divided cells	Not divided				Micro-well size [µm]	Field	Total number of cells	Number of divided cells	Not divided				Micro-well size [µm]	Field	Total number of cells	Number of divided cells	Not divided
35 x 35	1	4	4					35 x 35	1	1	1					35 x 35	1	2	2
	2	2	2						2	3	3						2	0
	3	5	5						3	0							3	2	2
	4	2	2						4	2	2						4	2	2
	5	4	3	1					5	1	1						5	2	1	1
	6	1	1	0					6	0							6	3	2	1
Sum		18	17	1				Sum		7	7	0				Sum		11	9	2
30 x 30	7	1	1					30 x 30	7	1		1				30 x 30	7	2	1	1
	8	2	2						8	1	1						8	1	1
	9	2	1	1					9	0							9	1		1
	10	4	3	1					10	3	1	2					10	1	1
	11	0							11	0							11	1	1
	12	1	1						12	0							12	0
Sum		10	8	2				Sum		5	2	3				Sum		6	4	2
25 x 25	13	1	1					25 x 25	13	2	2					25 x 25	13	1	1
	14	2	2						14	1	1						14	2	1	1
	15	1	1						15	0							15	0
	16	1	1						16	4	4						16	0
	17	0							17	0							17	3		3
	18	3	1	2					18	3	3						18	3	2	1
Sum		8	6	2				Sum		10	10	0				Sum		9	4	5
20 x 20	19	0						20 x 20	19	1	1					20 x 20	19	0
	20	2	1	1					20	2	2						20	1		1
	21	1		1					21	3	3						21	1		1
	22	1		1					22	0							22	0
	23	0		0					23	1	1						23	0
	24	2	2						24	3	3						24	0
Sum		6	3	3				Sum		10	10	0				Sum		2	0	2
15 x 15	25	2	1	1				15 x 15	25	0						15 x 15	25	1		1
	26	0							26	1		1					26	1	1
	27	3	1	2					27	1		1					27	2	2
	28	2		2					28	0							28	2	2
	29	1		1					29	1	1						29	1	1
	30	0							30	0							30	0
Sum		8	2	6				Sum		3	1	2				Sum		7	6	1
	CS2								CS2								CS2
	S 1		Type 1	Type 2					S 2		Type 1	Type 2					S 3		Type 1	Type 2
Micro-well size [µm]	Field	Total number of cells	Number of divided cells	Not divided				Micro-well size [µm]	Field	Total number of cells	Number of divided cells	Not divided				Micro-well size [µm]	Field	Total number of cells	Number of divided cells	Not divided
35 x 35	1	1		1				35 x 35	1	not analyzable						35 x 35	1	1	1
	2	2	1	1					2	not analyzable							2	1	1
	3	0							3	2	2						3	1	1
	4	1		1					4	1	1						4	1		1
	5	0							5	0							5	1		1
	6	1	1						6	3	3						6	2	2
Sum		5	2	3				Sum		6	6	0				Sum		7	5	2
30 x 30	7	2	1	1				30 x 30	7	2	2					30 x 30	7	2	2
	8	1	1						8	1	1						8	2	2
	9	1		1					9	3	3						9	1	1
	10	3	3						10	3	2	1					10	1	1
	11	2	2						11	3	2	1					11	1		1
	12	1	1						12	3	2	1					12	2	2
Sum		10	8	2				Sum		15	12	3				Sum		9	8	1
25 x 25	13	1		1				25 x 25	13	1	1					25 x 25	13	1	1
	14	0							14	0							14	1	1
	15	1		1					15	2	1	1					15	0
	16	0							16	1	1						16	1	1
	17	1	1						17	1		1					17	0
	18	1	1						18	1	1						18	1		1
Sum		4	2	2				Sum		6	4	2				Sum		4	3	1
20 x 20	19	2	2					20 x 20	19	0						20 x 20	19	0
	20	1		1					20	3	1	2					20	0
	21	0							21	1		1					21	0
	22	1		1					22	0							22	0
	23	2	1	1					23	3	3						23	1	1
	24	1		1					24	0							24	2	2
Sum		7	3	4				Sum		7	4	3				Sum		3	3	0
15 x 15	25	2	1	1				15 x 15	25	1	1					15 x 15	25	1	1
	26	1	1						26	0							26	1	1
	27	1		1					27	0							27	0
	28	1		1					28	1		1					28	2	1	1
	29	3		3					29	2		2					29	0
	30	2	1	1					30	0							30	0
Sum		10	3	7				Sum		4	1	3				Sum		4	3	1

## Sheet: 2D E3
	CS1								CS1								CS1								CS1
	S 1		Type 1	Type 2					S 2		Type 1	Type 2					S 3		Type 1	Type 2					S 4		Type 1	Type 2
Micro-well size [µm]	Field	Total number of cells	Number of divided cells	Not divided				Micro-well size [µm]	Field	Total number of cells	Number of divided cells	Not divided				Micro-well size [µm]	Field	Total number of cells	Number of divided cells	Not divided				Micro-well size [µm]	Field	Total number of cells	Number of divided cells	Not divided
35 x 35	1	2	2					35 x 35	1	1	1					35 x 35	1	0						35 x 35	1	0
	2	0							2	3	3						2	0							2	2	2
	3	1	1						3	3	3						3	2	2						3	6	5	1
	4	4	4						4	1	1						4	0							4	1	1
	5	2	2						5	1	1						5	1	1						5	1	0	1
	6	1	1						6	2	2						6	0							6	3	2	1
Sum		10	10	0				Sum		11	11	0				Sum		3	3	0				Sum		13	10	3
30 x 30	7	4	3	1				30 x 30	7	1	1					30 x 30	7	1		1				30 x 30	7	2	1	1
	8	1	1						8	3	3						8	1	1						8	1	1
	9	5	5						9	3	3						9	2	2						9	1	1
	10	0							10	2	2						10	3	3						10	3	3
	11	1	1						11	0							11	1	1	0					11	not analyzable
	12	2	2						12	4	4						12	3	3						12	not analyzable
Sum		13	12	1				Sum		13	13	0				Sum		11	10	1				Sum		7	6	1
25 x 25	13	1	1					25 x 25	13	5	5					25 x 25	13	0						25 x 25	13	0
	14	4	3	1					14	0							14	1		1					14	1	1
	15	2	2						15	3	3						15	0							15	1	1
	16	1	1						16	4	4						16	2	1	1					16	1	1
	17	1	1						17	1	1						17	2	2						17	1	1
	18	6	5	1					18	1	1						18	1		1					18	1	1
Sum		15	13	2				Sum		14	14	0				Sum		6	3	3				Sum		5	5	0
20 x 20	19	0						20 x 20	19	0						20 x 20	19	0						20 x 20	19	0
	20	0							20	2	2						20	0							20	0
	21	1	1						21	0							21	0							21	0
	22	3	2	1					22	0							22	0							22	1	1
	23	1		1					23	1		1					23	0							23	1	1
	24	2	1	1					24	1	1						24	1		1					24	1	1
Sum		7	4	3				Sum		4	3	1				Sum		1	0	1				Sum		3	3	0
15 x 15	25	0						15 x 15	25	1	1					15 x 15	25	not analyzable						15 x 15	25	not analyzable
	26	0							26	1		1					26	not analyzable							26	not analyzable
	27	0							27	1	1						27	not analyzable							27	1		1
	28	1		1					28	0							28	not analyzable							28	1	1
	29	0							29	2	1	1					29	0							29	0
	30	0							30	0							30	0							30	0
Sum		1	0	1				Sum		5	3	2				Sum		0	0	0				Sum		2	1	1
	CS2								CS2								CS2
	S 1		Type 1	Type 2					S 2		Type 1	Type 2					S 3		Type 1	Type 2
Micro-well size [µm]	Field	Total number of cells	Number of divided cells	Not divided				Micro-well size [µm]	Field	Total number of cells	Number of divided cells	Not divided				Micro-well size [µm]	Field	Total number of cells	Number of divided cells	Not divided
35 x 35	1	2	2					35 x 35	1	0						35 x 35	1	3	1	2
	2	3	3						2	3	3						2	5	5
	3	3	3						3	3	3						3	5	2	3
	4	1	1						4	4	3	1					4	2		2
	5	2	1	1					5	1	1						5	3	2	1
	6	3	2	1					6	3	3						6	4	3	1
Sum		14	12	2				Sum		14	13	1				Sum		22	13	9
30 x 30	7	1	1					30 x 30	7	2	2					30 x 30	7	2	1	1
	8	2	2						8	3	3						8	0
	9	1	1						9	2	2						9	3	3
	10	4	3	1					10	1	1						10	3	3
	11	2	1	1					11	1	1						11	3	2	1
	12	0							12	2	2						12	0
Sum		10	8	2				Sum		11	11	0				Sum		11	9	2
25 x 25	13	0						25 x 25	13	1	1					25 x 25	13	2	2
	14	1	1						14	1	1						14	1	1
	15	1	1						15	2	2						15	2		2
	16	3	2	1					16	5	4	1					16	3	1	2
	17	1		1					17	2	2						17	2	2
	18	2	2						18	3	3						18	2	1	1
Sum		8	6	2				Sum		14	13	1				Sum		12	7	5
20 x 20	19	3	2	1				20 x 20	19	2	2					20 x 20	19	2	2
	20	1	1						20	2	2						20	3	1	2
	21	nicht auswertbar							21	1	1						21	1	1
	22	1	1						22	1	1						22	0
	23	2	2						23	0							23	0
	24	1	1						24	0							24	0
Sum		8	7	1				Sum		6	6	0				Sum		6	4	2
15 x 15	25	0						15 x 15	25	1	1					15 x 15	25	1	1
	26	0							26	0							26	3		3
	27	nicht auswertbar							27	0							27	0
	28	1	1						28	1		1					28	0
	29	0							29	1	1						29	1		1
	30	1	1						30	0							30	1		1
Sum		2	2	0				Sum		3	2	1				Sum		6	1	5

## Sheet: 2D E4
																	CS1
	CS1								CS1								S 3		Type 1	Type 2					CS1
	S 1		Type 1	Type 2					S 2		Type 1	Type 2				Micro-well size [µm]	Field	Total number of cells	Number of divided cells	Not divided					S 4		Type 1	Type 2
Micro-well size [µm]	Field	Total number of cells	Number of divided cells	Not divided				Micro-well size [µm]	Field	Total number of cells	Number of divided cells	Not divided				35 x 35	1	3	3					Micro-well size [µm]	Field	Total number of cells	Number of divided cells	Not divided
35 x 35	1	2	2					35 x 35	1	3	3						2	2		2				35 x 35	1	0
	2	1	1						2	2	2						3	1	1						2	2	2
	3	2	2						3	1	1						4	1	1						3	2	2
	4	1	1						4	3	3						5	3	2	1					4	1	1
	5	0							5	2	2						6	0							5	1	1
	6	1	1						6	2	2					Sum		10	7	3					6	1	1
Sum		7	7	0				Sum		13	13	0												Sum		7	7	0
																30 x 30	7	2	2
30 x 30	7	2	1	1				30 x 30	7	1	1						8	2	2					30 x 30	7	2	1	1
	8	2	2						8	2	2						9	1	1						8	2	2
	9	3	1	2					9	1	1						10	2	2						9	0
	10	1	1						10	2	2						11	2	2						10	1	1
	11	2	2						11	1	1						12	3	2	1					11	1	1
	12	1	1						12	0						Sum		12	11	1					12	1	1
Sum		11	8	3				Sum		7	7	0												Sum		7	6	1
																25 x 25	13	0
25 x 25	13	1	1					25 x 25	13	1	1						14	0						25 x 25	13	0
	14	0							14	3	3						15	1	1						14	1	1
	15	1	1						15	1		1					16	1	1						15	1	1
	16	0		0					16	2	2						17	0							16	0
	17	2		2					17	0							18	2	1	1					17	1	1
	18	1		1					18	1	1					Sum		4	3	1					18	1	1
Sum		5	2	3				Sum		8	7	1												Sum		4	4	0
																20 x 20	19	0
20 x 20	19	0						20 x 20	19	0							20	2	2					20 x 20	19	0
	20	0							20	0							21	0							20	1	1
	21	0							21	0							22	2	2						21	2	2
	22	2	1	1					22	2	1	1					23	1	1						22	0
	23	1		1					23	2	1	1					24	1	1						23	0
	24	0							24	1		1				Sum		6	6	0					24	1	1
Sum		3	1	2				Sum		5	2	3												Sum		4	4	0
																15 x 15	25	0
15 x 15	25	1	1					15 x 15	25	0							26	0						15 x 15	25	0
	26	0							26	1	1						27	2	2						26	1		1
	27	0							27	0							28	1	1						27	0
	28	1		1					28	1	1						29	1		1					28	3	2	1
	29	1	1						29	1	1						30	2		2					29	0
	30	0							30	3	2	1				Sum		6	3	3					30	2	2
Sum		3	2	1				Sum		6	5	1												Sum		6	4	2

## Sheet: 2D Summary
	35 total	35 divided	35		30 total	30 divided	30		25 total	25 divided	25		20 total	20 divided	20		15 total	15 divided	15				35	30	25	20	15		As used for Figure 1:
E1	18	17			10	8			8	6			6	3			8	2				E1	85.1852	76.3636	70.7317	65.7143	44.4444			15 x 15	20 x 20	25 x 25	30 x 30	35 x 35
	7	7			5	2			10	10			10	10			3	1				E3	82.7586	90.7895	82.4324	77.1429	47.3684		Mean	52.8265	71.6931	76.4515	84.5465	86.6119
	11	9			6	4			9	4			2	0			7	6				E4	91.8919	86.4865	76.1905	72.2222	66.6667		StDev	12.0748	5.73263	5.85473	7.406	4.73083
	5	2			10	8			4	2			7	3			10	3				Sum	259.836	253.64	229.355	215.079	158.48
	6	6			15	12			6	4			7	4			4	1				Mean	86.6119	84.5465	76.4515	71.6931	52.8265
	7	5			9	8			4	3			3	3			4	3				SEM	2.73135	4.27585	3.38023	3.30973	6.97137
Sum	54	46			55	42			41	29			35	23			36	16				StDEV	4.73083	7.406	5.85473	5.73263	12.0748
% of cells which divide			85.1852				76.3636				70.7317				65.7143				44.4444
																						Statistical test: Two-tailed t-test
																						35 vs 15	0.0107209	*
																						35 vs 20	0.025431	*
E3	10	10			13	12			15	13			7	4			1	0				35 vs 25	0.0795559						2D | Number of individual cells per condition, per experiment:
	11	11			13	13			14	14			4	3			5	3				35 vs 30	0.7048							15 x 15	20 x 20	25 x 25	30 x 30	35 x 35
	3	3			11	10			6	3			1	0			0	0											E1	36	35	41	55	54
	13	10			7	6			5	5			3	3			2	1				30 vs 15	0.0178624	*					E3	19	35	74	76	87
	14	12			10	8			8	6			8	7			2	2				30 vs 20	0.0762282						E4	21	18	21	37	37
	14	13			11	11			14	13			6	6			3	2				30 vs 25	0.21168						Sum	76	88	136	168	178
	22	13			11	9			12	7			6	4			6	1
Sum	87	72			76	69			74	61			35	27			19	9				25 vs 15	0.0380535	*
% of cells which divide			82.7586				90.7895				82.4324				77.1429				47.3684			25 vs 20	0.3714
																						20 vs 15	0.0708435
E4	7	7			11	8			5	2			3	1			3	2
	13	13			7	7			8	7			5	2			6	5
	10	7			12	11			4	3			6	6			6	3				Experiment 1
	7	7			7	6			4	4			4	4			6	4					15	20	25	30	35
Sum	37	34			37	32			21	16			18	13			21	14				% of cells which divided	44.4444	65.7143	70.7317	76.3636	85.1852
% of cells which divide			91.8919				86.4865				76.1905				72.2222				66.6667
Total cell number	178	152			168	143			136	106			88	63			76	39
																						Experiment 3
																							15	20	25	30	35
																						% of cells which divided	47.3684	77.1429	82.4324	90.7895	82.7586
																						Experiment 4
																							15	20	25	30	35
																						% of cells which divided	66.6667	72.2222	76.1905	86.4865	91.8919

## Sheet: 3D E1
(35 x 35) µm2
Field 1	Total number of Cells	Cell 1	Cell 2	Cell 3	Cell 4	Cell 5	Cell 6				Summary
	fluorescence signal	0	1	1	1	1	1				Fields	Total number of Cells	divided
	not divided	1	1	1	1	1	1			(35 x 35) µm2	1+2	8	1
	spread	1	0	0	0	0	0			(30 x 30) µm2	3+4	10	5
	divided	0	0	0	0	0	0			(25 x 25) µm2	5+6	10	4
										(20 x 20) µm2	7+8	10	9
										(15 x 15) µm2	9+10	8	7
(35 x 35) µm2
Field 2	Total number of Cells	Cell 1	Cell 2	Cell 3
	fluorescence signal	1	0	1
	not divided	1	1	0
	spread	0	0	0
	divided	0	0	1
(30 x 30) µm2
Field 3	Total number of Cells	Cell 1	Cell 2	Cell 3	Cell 4
	fluorescence signal	1	0	1	1
	not divided	0	0	1	1
	spread	0	0	0	1
	divided	1	1	0	0
(30 x 30) µm2
Field 4	Total number of Cells	Cell 1	Cell 2	Cell 3	Cell 4	Cell 5	Cell 6
	fluorescence signal	1	1	1	1	0	1
	not divided	1	1	0	0	0	1
	spread	0	1	1	1	0	1
	divided	0	0	1	1	1	0
(25 x 25) µm2
Field 5	Total number of Cells	Cell 1	Cell 2	Cell 3	Cell 4	Cell 5
	fluorescence signal	1	1	1	1	1
	not divided	1	0	1	1	0
	spread	0	1	1	0	0
	divided	0	1	0	0	1
(25 x 25) µm2
Field 6	Total number of Cells	Cell 1	Cell 2	Cell 3	Cell 4	Cell 5
	fluorescence signal	1	1	1	1	1
	not divided	1	0	1	1	0
	spread	0	0	1	0	1
	divided	0	1	0	0	1
(20 x 20) µm2
Field 7	Total number of Cells	Cell 1	Cell 2	Cell 3	Cell 4	Cell 5	Cell 6	Cell 7
	fluorescence signal	1	1	1	1	1	1	1
	not divided	0	0	0	0	0	0	1
	spread	0	1	1	0	0	0	0
	divided	1	1	1	1	1	1	0
(20 x 20) µm2
Field 8	Total number of Cells	Cell 1	Cell 2	Cell 3
	fluorescence signal	1	0	1
	not divided	0	0	0
	spread	0	0	0
	divided	1	1	1
(15 x 15) µm2
Field 9	Total number of Cells	Cell 1	Cell 2	Cell 3	Cell 4
	fluorescence signal	1	1	1	1
	not divided	0	not analyzable	not analyzable	0
	spread	0	0	0	0
	divided	1			1
(15 x 15) µm2
Field 10	Total number of Cells	Cell 1	Cell 2	Cell 3	Cell 4	Cell 5	Cell 6
	fluorescence signal	1	1	1	1	1	1
	not divided	0	0	0	0	0	0
	spread	1	1	1	1	0	0
	divided	1	1	1	1	0	1

## Sheet: 3D E2 Sample 1
Field	Total number of Cells	divided		Summary	Total number of Cells	Number of cells which divided	%
1	2	2		15 x 15	2	2	100
2	not analyzable
3	not analyzable
4	not analyzable
5	6	5		20x20	22	17	77.2727
6	6	4
7	7	6
8	3	2
9	6	4		25x25	12	8	66.6667
10	3	2
11	1	1
12	2	1
13	4	4		30x30	10	7	70
14	2	1
15	3	1
16	1	1
17	2	1		35x35	10	3	30
18	4	1
19	2	1
20	2	0

## Sheet: 3D E2 Sample 2
Field	Total number of Cells	divided		Summary	Total number of Cells	Number of cells which divided	%
1	1	1		15 x 15	7	6	85.7143
2	2	2
3	2	1
4	2	2
5	4	2		20x20	5	3	60
6	1	1
7	not analyzable
8	not analyzable
9	2	1		25x25	12	10	83.3333
10	4	3
11	4	4
12	2	2
13	3	0		30x30	6	3	50
14	2	1
15	1	0
16	not analyzable
17	not analyzable			35x35	7	3	42.8571
18	4	2
19	3	1
20	0	0
Summary of 3D E2 Sample 1 and Sample 2
		15x15	20x20	25x25	30x30	35x35
Sample 1	total	2	22	12	10	10
	divided	2	17	8	7	3
Sample 2	total	7	5	12	6	7
	divided	6	3	10	3	3
Sample 1 + 2	total	9	27	24	16	17
	divided	8	20	18	10	6
	%	88.8889	74.0741	75	62.5	35.2941

## Sheet: 3D E3 Sample 1
Field	Total number of cells	divided		Summary	Total number of cells	Number of cells which divided	%
1	not analyzable			15x15	8	7	87.5
2	3	3
3	not analyzable
4	5	4
5	3	2		20x20	13	12	92.3077
6	not analyzable
7	3	3
8	7	7
9	4	4		25x25	12	10	83.3333
10	5	3
11	not analyzable
12	3	3
13	3	1		30x30	22	19	86.3636
14	9	8
15	5	5
16	5	5
17	8	7		35x35	22	12	54.5455
18	6	2
19	6	3
20	2	0

## Sheet: 3D E3 Sample 2
Field	Total number of cells	divided		Summary	Total number of cells	Number of cells which divided	%
1	2	2		15x15	2	2	100
2	not analyzable
3	not analyzable
4	not analyzable
5	7	6		20x20	23	20	86.9565
6	6	5
7	7	6
8	3	3
9	2	2		25x25	12	10	83.3333
10	3	3
11	2	2
12	5	3
13	1	1		30x30	11	9	81.8182
14	2	1
15	5	5
16	3	2
17	4	2		35x35	18	13	72.2222
18	5	4
19	5	4
20	4	3
Summary of Experiment 3 Sample 1 and Sample 2
		15x15	20x20	25x25	30x30	35x35
Sample 1	total	8	13	12	22	22
	divided	7	12	10	19	12
Sample 2	total	2	23	12	11	18
	divided	2	20	10	9	13
Sample 1 + 2	total	10	36	24	33	40
	divided	9	32	20	28	25
	%	90	88.8889	83.3333	84.8485	62.5

[truncated: 2 more sheets: 3D Summary, PDL Control]
