# Supplementary material for: Geometrically defined environments direct cell division rate and subcellular YAP localization in single mouse embryonic stem cells
Source: Sci Rep. 2021 Apr 29;11:9269. doi: 10.1038/s41598-021-88336-y (PMC8084931; doi:10.1038/s41598-021-88336-y)
Supplement: Supplementary file 6 — Supplementary Information 5. [file 41598_2021_88336_MOESM6_ESM.xlsx]

## Sheet: Exp 1 (26.01.17) (2)
15x15 µm2		Measurement #	Area	Mean	StDev	Min	Max	Circularity	Integrated Density	Raw Int Den	Channel	Slice	AR	Round	Solidity		Mean Intensity Nucleus	Mean Intensity Cytoplasm	Mean Nucleus/Mean Cyto	Mean from 3 Slices	Area Nucleus Mittelwert	Area Cytoplasm Mittelwert	Area Nucleolus	Roundness Nucleus		Circularity Nucleus
Cell 1 (upper), Slice 1	Nucleolus	1	5.975	466.771	116.714	228	1102	0.5995	2788.96	556858	2	16	1.5107	0.6619	0.7999		684.81	331.948	2.06301	2.01656	60.8585	72.7334	6.66783	0.808233	Cell 1	0.813867
	Nucleus	2	58.2174	662.432	201.806	228	1768	0.8096	38565.1	7700112	2	16	1.227	0.815	0.9538										Cell 2	0.8068
	Cytoplasm	3	133.869	475.67	234.594	164	1768	0.5371	63677.5	12714182	2	16	1.2074	0.8282	0.7939										Cell 3	0.8003
Cell 1, Slice 2	Nucleolus	4	5.96	498.763	134.52	228	1103	0.7331	2972.61	593528	2	17	1.5449	0.6473	0.906		676.978	334.948	2.02115						Cell 4	0.830133
	Nucleus	5	61.5179	659.711	195.077	195	1766	0.8046	40584.1	8103235	2	17	1.2246	0.8166	0.9548										Cell 5	0.8598
	Cytoplasm	6	136.774	481.02	233.364	162	1766	0.5433	65790.9	13136163	2	17	1.1241	0.8896	0.8023										Cell 6	0.713767
Cell 1, Slice 3	Nucleolus	7	8.0685	575.485	175.57	250	1616	0.3078	4643.31	927107	2	18	2.289	0.4369	0.63		670.62	341.193	1.96551						Cell 7	0.8104
	Nucleus	8	62.8402	658.405	185.678	223	1821	0.8274	41374.3	8261011	2	18	1.2609	0.7931	0.9612										Cell 8	0.895533
	Cytoplasm	9	130.133	494.372	230.063	161	1821	0.5697	64334.1	12845279	2	18	1.1571	0.8642	0.8129										Cell 9	0.7352
Cell2 (lower), Slice 1	Nucleolus	1	7.0518	596.718	189.916	243	1900	0.4921	4207.94	840179	2	12	2.4897	0.4017	0.7837		618.426	264.831	2.33517	2.45277	54.1055	69.4011	8.88153	0.6031	Cell 10	0.888933
	Nucleus	2	51.0955	615.43	220.107	190	1900	0.8016	31445.7	6278617	2	12	1.667	0.5999	0.9683										Mean	0.815473
	Cytoplasm	3	113.054	423.286	240.362	162	1900	0.7261	47854.3	9554842	2	12	1.2904	0.775	0.9111										StDev	0.0557742
Cell 2, Slice 2	Nucleolus	4	9.6211	544.804	171.252	231	1391	0.6192	5241.61	1046568	2	13	1.7284	0.5786	0.8708		627.904	246.779	2.5444
	Nucleus	5	56.795	613.826	224.29	186	1892	0.8255	34862.3	6960788	2	13	1.5914	0.6284	0.9698
	Cytoplasm	6	126.031	412.187	244.203	161	1892	0.7197	51948.3	10372265	2	13	1.2985	0.7701	0.9154
Cell 2, Slice 3	Nucleolus	7	9.9717	544.296	174.504	221	1254	0.5941	5427.55	1083694	2	14	1.7336	0.5768	0.8367		652.419	263.207	2.47873
	Nucleus	8	54.4261	632.609	226.894	181	1978	0.7933	34430.4	6874563	2	14	1.7212	0.581	0.9613
	Cytoplasm	9	131.435	416.173	247.348	163	1978	0.5992	54699.7	10921628	2	14	1.3706	0.7296	0.8307
Cell 3 (upper), Slice 1	Nucleolus	1	0.6912	737.384	165.484	438	1179	0.9414	509.648	101759	2	25	1.107	0.9033	0.9293		792.865	521.312	1.5209	1.59129	27.4175	9.43413	1.36563	0.6341
	Nucleus	2	27.6312	791.475	214.704	241	1908	0.7899	21869.4	4366565	2	25	1.6106	0.6209	0.951
	Cytoplasm	3	36.3959	726.416	244.286	164	1908	0.7774	26438.6	5278864	2	25	1.5019	0.6658	0.9322
Cell 3, Slice 2	Nucleolus	4	1.7579	697.074	192.53	301	1385	0.9263	1225.42	244673	2	26	1.1773	0.8494	0.971		794.913	471.702	1.6852
	Nucleus	5	27.5461	788.67	212.833	229	2044	0.8388	21724.8	4337687	2	26	1.5783	0.6336	0.9619
	Cytoplasm	6	37.6931	703.343	254.228	155	2044	0.689	26511.1	5293357	2	26	1.6046	0.6232	0.9202
Cell 3, Slice 3	Nucleolus	7	1.6478	711.553	171.647	384	1248	0.8375	1172.47	234101	2	27	1.2902	0.7751	0.9126		789.267	503.433	1.56777
	Nucleus	8	27.0753	784.536	201.584	227	1838	0.7722	21241.6	4241202	2	27	1.5438	0.6478	0.9588
	Cytoplasm	9	36.466	712.146	232.126	166	1838	0.7	25969.1	5185138	2	27	1.3425	0.7449	0.8949
Cell 4 (lower), Slice 1	Nucleolus	1	16.2171	510.267	138.046	208	1386	0.3416	8275.06	1652243	2	35	1.7846	0.5603	0.7138		518.93	267.403	1.94063	1.94221	71.8235	81.079	16.5677	0.927
	Nucleus	2	70.1824	516.928	147.019	193	1432	0.8794	36279.3	7243708	2	35	1.0405	0.9611	0.9732
	Cytoplasm	3	152.4	382.313	175.137	137	1432	0.7872	58264.5	11633399	2	35	1.0558	0.9471	0.9276
Cell 4, Slice 2	Nucleolus	4	16.8933	454.953	121.401	180	1266	0.3214	7685.64	1534556	2	36	1.9905	0.5024	0.6934		505.156	261.952	1.92843
	Nucleus	5	73.3127	493.588	144.924	164	1452	0.8842	36186.2	7225136	2	36	1.1196	0.8932	0.9671
	Cytoplasm	6	151.914	373.738	170.018	138	1452	0.8127	56776	11336206	2	36	1.0518	0.9508	0.9407
Cell 4, Slice 3	Nucleolus	7	16.5928	446.19	129.797	183	1429	0.3201	7403.52	1478227	2	37	2.0396	0.4903	0.6557		499.382	255.104	1.95756
	Nucleus	8	71.9754	487.119	140.652	182	1494	0.8534	35060.6	7000386	2	37	1.0791	0.9267	0.9634
	Cytoplasm	9	154.393	363.265	165.735	138	1494	0.8254	56085.7	11198378	2	37	1.0756	0.9297	0.9414
Cell 5 Slice 1	Nucleolus	1	2.384	704.956	181.971	315	1380	0.9024	1680.61	335559	2	20	1.3674	0.7313	0.9655		856.266	346.306	2.47257	2.46176	67.8302	35.1422	8.61107	0.9028
	Nucleus	2	63.6014	850.594	303.426	180	2196	0.8689	54099	10801691	2	20	1.1354	0.8807	0.9616
	Cytoplasm	3	100.007	667.017	355.077	144	2196	0.6954	66706.6	13318995	2	20	1.3898	0.7195	0.897
Cell 5, Slice 2	Nucleolus	4	6.1703	777.764	236.324	288	1818	0.4771	4799.06	958205	2	21	2.2301	0.4484	0.7224		855.837	343.817	2.48922
	Nucleus	5	69.0305	848.858	288.039	176	2131	0.8634	58597.1	11699812	2	21	1.0974	0.9113	0.9622
	Cytoplasm	6	103.022	682.221	345.166	137	2131	0.7295	70284.1	14033296	2	21	1.3748	0.7274	0.8925
Cell 5, Slice 3	Nucleolus	7	17.2789	800.486	246.674	249	1927	0.2415	13831.5	2761675	2	22	1.3458	0.743	0.593		845.911	349.046	2.42349
	Nucleus	8	70.8586	834.834	281.556	162	1927	0.8471	59155.2	11811235	2	22	1.0912	0.9164	0.9599
	Cytoplasm	9	105.887	674.13	338.4	148	1927	0.744	71381.8	14252463	2	22	1.3264	0.7539	0.9091
Cell 6 (upper middle), Slice 1	Nucleolus	1	12.8816	271.098	76.1972	152	883	0.6924	3492.16	697264	2	21	1.576	0.6345	0.9426		376.008	312.315	1.20394	1.11883	38.5963	62.0221	13.1587	0.724767
	Nucleus	2	48.401	348.087	126.408	150	1475	0.6872	16847.8	3363913	2	21	1.3441	0.744	0.8938
	Cytoplasm	3	96.832	330.196	135.583	139	1499	0.703	31973.5	6384001	2	21	1.1383	0.8785	0.8923
Cell 6, Slice 2	Nucleolus	4	12.8114	255.097	68.4497	146	656	0.8503	3268.16	652538	2	22	1.5331	0.6523	0.962		368.898	330.865	1.11495
	Nucleus	5	53.6047	341.7	126.565	146	1337	0.6649	18316.7	3657218	2	22	1.3357	0.7487	0.8833
	Cytoplasm	6	103.188	336.494	137.531	142	1680	0.716	34722	6932787	2	22	1.1775	0.8493	0.9083
Cell 6, Slice 3	Nucleolus	7	13.7831	257.73	74.7221	150	1108	0.7892	3552.31	709273	2	23	1.4671	0.6816	0.9544		368.045	354.708	1.0376
	Nucleus	8	56.6448	341.202	130.85	149	1420	0.7313	19327.3	3859000	2	23	1.35	0.7407	0.8956
	Cytoplasm	9	101.835	341.582	138.988	146	1430	0.7013	34785.1	6945387	2	23	1.2037	0.8308	0.909
Cell 7 (lower), Slice 1	Nucleolus	1	9.0952	346.499	101.055	169	864	0.7757	3151.49	629243	2	17	1.2804	0.781	0.9193		485.214	267.929	1.81098	1.7105	59.0672	69.1724	9.57603	0.715033
	Nucleus	2	51.9119	460.911	149.778	157	1270	0.6799	23926.8	4777343	2	17	1.2921	0.7739	0.8785
	Cytoplasm	3	134.169	342.596	160.115	134	1279	0.7607	45966	9177809	2	17	1.4075	0.7105	0.8997
Cell 7, Slice 2	Nucleolus	4	9.1904	320.016	93.579	154	1098	0.8307	2941.07	587230	2	18	1.2604	0.7934	0.9291		460.173	274.45	1.67671
	Nucleus	5	62.0839	439.426	160.631	150	1788	0.7959	27281.3	5447120	2	18	1.4221	0.7032	0.9452
	Cytoplasm	6	123.492	357.389	162.796	139	1788	0.7391	44134.6	8812154	2	18	1.4646	0.6828	0.8877
Cell 7, Slice 3	Nucleolus	7	10.4425	328.175	98.5996	161	1321	0.7869	3426.95	684244	2	19	1.3917	0.7186	0.9339		451.48	274.654	1.64381
	Nucleus	8	63.2058	431.108	153.912	141	1406	0.7392	27248.5	5440585	2	19	1.497	0.668	0.9225
	Cytoplasm	9	127.058	352.483	161.291	135	1406	0.6952	44785.7	8942144	2	19	1.4424	0.6933	0.8515
Cell 8 (upper), Slice 1	Nucleolus	3	9.2204	318.83	89.5864	166	761	0.6953	2939.75	586967	2	14	1.3371	0.7479	0.8845		431.814	295.282	1.46238	1.49151	63.3677	19.9484	9.85483	0.927267
	Nucleus	4	60.8017	414.68	131.282	158	1513	0.8961	25213.3	5034218	2	14	1.0758	0.9296	0.9714
	Cytoplasm	5	73.0773	394.624	133.973	150	1513	0.9214	28838	5757957	2	14	1.1625	0.8602	0.9788
Cell 8, Slice 2	Nucleolus	6	9.6762	302.839	79.326	155	640	0.6961	2930.33	585085	2	15	1.2004	0.8331	0.8713		430.651	315.098	1.36672
	Nucleus	7	63.7066	411.238	125.569	155	1153	0.9234	26198.6	5230951	2	15	1.0623	0.9413	0.9738
	Cytoplasm	8	76.518	395.141	126.19	155	1153	0.9319	30235.4	6036969	2	15	1.0989	0.91	0.9792
Cell 8, Slice 3	Nucleolus	9	10.6679	308.07	86.9604	160	863	0.8988	3286.44	656189	2	16	1.1476	0.8714	0.9599		426.93	259.465	1.64542
	Nucleus	10	65.5948	407.599	125.778	160	1372	0.8671	26736.4	5338328	2	16	1.0978	0.9109	0.9646
	Cytoplasm	11	100.353	356.291	136.406	138	1421	0.8126	35754.9	7139011	2	16	1.2941	0.7727	0.9434
Cell 9 (left), Slice 1	Nucleolus	1	15.0652	285.336	76.8609	151	936	0.4771	4298.65	858292	2	17	1.4907	0.6708	0.8133		319.894	226.112	1.41476	1.36603	62.9587	41.0921	14.0568	0.794867
	Nucleus	2	62.8552	311.611	93.4079	145	1408	0.749	19586.4	3910721	2	17	1.2911	0.7746	0.926
	Cytoplasm	3	109.123	275.36	94.491	137	1408	0.8229	30048	5999545	2	17	1.2398	0.8066	0.9488
Cell 9, Slice 2	Nucleolus	4	14.2338	288.75	78.0453	149	941	0.3841	4110.01	820626	2	18	1.9793	0.5052	0.7048		323.384	238.896	1.35366
	Nucleus	5	64.0472	315.687	92.8379	149	1037	0.7529	20218.8	4037001	2	18	1.2576	0.7952	0.9154
	Cytoplasm	6	100.218	287.971	93.7442	133	1037	0.8889	28859.8	5762303	2	18	1.2696	0.7877	0.9662
Cell 9, Slice 3	Nucleolus	7	12.8715	284.345	81.7459	149	1173	0.4098	3659.95	730766	2	19	1.9687	0.508	0.6859		323.705	243.445	1.32969
	Nucleus	8	61.9737	315.531	93.66	149	1173	0.7037	19554.6	3904375	2	19	1.2272	0.8148	0.897
	Cytoplasm	9	102.812	286.897	93.8666	135	1173	0.8674	29496.5	5889422	2	19	1.2532	0.7979	0.9635
Cell 10 (right), Slice 1	Nucleolus	1	8.2388	366.311	98.8516	169	1061	0.4993	3017.96	602582	2	13	1.7092	0.5851	0.7867		382.023	221.66	1.72347	1.71756	67.8819	58.8618	12.339	0.906733
	Nucleus	2	61.3326	379.913	114.599	147	1397	0.8641	23301	4652409	2	13	1.1534	0.867	0.9478
	Cytoplasm	3	124.183	299.819	124.239	129	1397	0.8134	37232.4	7434017	2	13	1.0514	0.9511	0.9233
Cell 10, Slice 2	Nucleolus	4	13.1119	378.186	108.431	168	993	0.6751	4958.76	990092	2	14	1.2327	0.8112	0.8453		372.13	219.533	1.6951
	Nucleus	5	67.508	373.307	114.152	147	1351	0.9314	25201.2	5031806	2	14	1.0688	0.9356	0.9742
	Cytoplasm	6	124.243	303.087	124.41	133	1351	0.8023	37656.4	7518676	2	14	1.0317	0.9693	0.9156
Cell 10, Slice 3	Nucleolus	7	15.6662	370.181	106.397	174	1349	0.59	5799.34	1157927	2	15	1.2675	0.7889	0.8232		379.405	218.79	1.7341
	Nucleus	8	74.8052	377.473	116.941	150	1349	0.8713	28237	5637940	2	15	1.0899	0.9176	0.9646
	Cytoplasm	9	131.806	308.85	128.101	131	1349	0.8268	40708.1	8127994	2	15	1.0534	0.9494	0.943
																			Mean Cell 1-10	1.7869	57.3907	51.8887	10.1079	0.79439
																			StDev	0.439101	14.0291	24.1819	4.26825	0.121672
35x35 µm2		Measurement #	Area	Mean	StDev	Min	Max	Circularity	Integrated Density	Raw Int Den	Channel	Slice	AR	Round	Solidity		Mean Intensity Nucleus	Mean Intensity Cytoplasm	Mean Nucleus/Mean Zyto	Mean from 3 Slices	Area Nucleus	Area Cytoplasm	Area Nucleolus	Roundness Nucleus		Circularity Nucleus
Cell 1 (upper), Slice 1	Nucleolus	1	6.4658	338.622	84.0513	190	863	0.6519	2189.47	437161	2	10	1.356	0.7374	0.8738		635.885	472.606	1.34549	1.3212	44.6247	15.4509	7.7112	0.890167	Cell 1	0.7866
	Nucleus	2	43.2173	591.411	202.031	187	1439	0.7672	25559.2	5103288	2	10	1.1253	0.8886	0.9343										Cell 2	0.821733
	Cytoplasm	3	59.3894	559.06	199.937	146	1439	0.7843	33202.2	6629337	2	10	1.0807	0.9254	0.9342										Cell 3	0.740333
Cell 1, Slice 2	Nucleolus	4	9.3506	368.051	117.912	177	916	0.6404	3441.51	687151	2	11	1.0885	0.9187	0.8594		647.238	480.685	1.34649						Cell 4	0.728467
	Nucleus	5	45.6614	590.066	192.95	177	1379	0.8183	26943.2	5379628	2	11	1.1359	0.8804	0.9427										Cell 5	0.8411
	Cytoplasm	6	57.8618	567.002	193.561	152	1379	0.7498	32807.8	6550575	2	11	1.1153	0.8967	0.9185										Cell 6	0.766633
Cell 1, Slice 3	Nucleolus	7	7.3172	368.052	133.999	184	1437	0.5761	2693.13	537724	2	12	1.3048	0.7664	0.7923		631.888	496.909	1.27164						Cell 7	0.753467
	Nucleus	8	44.9953	588.983	187.256	184	1437	0.7743	26501.5	5291425	2	12	1.1092	0.9015	0.9389										Cell 8	0.8272
	Cytoplasm	9	62.9754	562.695	189.907	154	1437	0.7757	35436	7075331	2	12	1.1084	0.9022	0.9337										Cell 9	0.8658
Cell2 (middle), Slice 1	Nucleolus	1	10.733	493.267	212.06	219	1575	0.6185	5294.21	1057071	2	10	1.1771	0.8495	0.854		966.868	614.257	1.57404	1.49922	42.8434	29.2874	11.5844	0.923933	Cell 10	0.7288
	Nucleus	2	42.5362	847.366	330.002	219	1977	0.7704	36043.7	7196678	2	10	1.0749	0.9303	0.9321										Mean	0.786013
	Cytoplasm	3	70.1424	755.62	320.724	160	1977	0.7781	53001	10582462	2	10	1.0207	0.9797	0.9401										StDev	0.0474126
Cell 2, Slice 2	Nucleolus	4	11.965	480.31	222.099	193	1528	0.645	5746.92	1147460	2	11	1.286	0.7776	0.8793		956.835	635.08	1.50664
	Nucleus	5	43.0721	824.462	337.569	193	1967	0.875	35511.3	7090373	2	11	1.0862	0.9206	0.9729
	Cytoplasm	6	71.9855	748.395	316.562	164	1967	0.8188	53873.6	10756689	2	11	1.0246	0.976	0.9396
Cell 2, Slice 3	Nucleolus	7	12.0552	445.659	192.469	197	1270	0.6956	5372.5	1072702	2	12	1.1922	0.8388	0.8981		933.292	658.652	1.41697
	Nucleus	8	42.9218	796.333	356.824	197	2165	0.8198	34180.1	6824571	2	12	1.086	0.9209	0.9541
	Cytoplasm	9	74.2643	738.226	322.563	167	2165	0.7777	54823.8	10946420	2	12	1.0468	0.9553	0.9434
Cell 3 (lower), Slice 1	Nucleolus	1	2.5342	648.597	160.079	334	1169	0.1707	1643.7	328190	2	4	5.6342	0.1775	0.4		629.443	392.604	1.60325	1.88046	76.7217	86.1842	7.54763	0.592667
	Nucleus	2	76.508	630.077	175.484	178	1444	0.7359	48206	9625057	2	4	1.7294	0.5782	0.9444
	Cytoplasm	3	185.951	490.31	197.546	134	1444	0.4134	91173.8	18204239	2	4	2.1129	0.4733	0.712
Cell 3, Slice 2	Nucleolus	4	6.9266	601.117	174.049	248	1315	0.2789	4163.69	831345	2	5	3.7806	0.2645	0.5854		728.127	328.489	2.21659
	Nucleus	5	76.2576	716.59	201.125	197	1485	0.7405	54645.4	10910800	2	5	1.699	0.5886	0.9452
	Cytoplasm	6	186.282	487.365	261.087	137	1485	0.4183	90787.2	18127052	2	5	2.0477	0.4884	0.7152
Cell 3, Slice 3	Nucleolus	7	13.1821	522.126	164.196	209	1201	0.2828	6882.7	1374236	2	6	1.9241	0.5197	0.7166		682.056	374.443	1.82152
	Nucleus	8	77.3995	654.818	223.532	173	1562	0.7446	50682.6	10119553	2	6	1.6361	0.6112	0.9549
	Cytoplasm	9	116.485	560.741	244.394	149	1562	0.3981	65317.8	13041706	2	6	2.0933	0.4777	0.7925
Cell 4 (upper), Slice 1	Nucleolus	1	8.8148	312.447	109.833	161	1000	0.8015	2754.14	549906	2	12	1.3881	0.7204	0.9205		609.388	795.157	0.766375	0.780188	40.067	37.1639	11.0402	0.568267
	Nucleus	2	40.1772	544.239	232.002	161	1596	0.7003	21866	4365884	2	12	1.8015	0.5551	0.8949
	Cytoplasm	3	77.0089	664.248	272.072	161	2067	0.8543	51153	10213479	2	12	1.084	0.9225	0.9492
Cell 4, Slice 2	Nucleolus	4	11.329	278.706	88.2852	154	817	0.7512	3157.45	630433	2	13	1.9079	0.5241	0.9274		626.491	789.594	0.793435
	Nucleus	5	39.9068	527.76	251.161	154	1555	0.669	21061.2	4205190	2	13	1.7949	0.5571	0.8482
	Cytoplasm	6	76.6082	653.199	282.898	154	1981	0.8019	50040.4	9991332	2	13	1.1629	0.8599	0.9434
Cell 4, Slice 3	Nucleolus	7	12.9767	282.997	109.394	154	909	0.729	3672.37	733244	2	14	1.6829	0.5942	0.9162		610.733	782.234	0.780755
	Nucleus	8	40.1171	504.72	247.055	154	1562	0.6728	20247.9	4042804	2	14	1.6874	0.5926	0.8704
	Cytoplasm	9	78.0757	639.641	278.025	154	1743	0.8979	49940.4	9971369	2	14	1.0815	0.9247	0.9687
Cell 5 (middle), Slice 1	Nucleolus	1	0.8414	999.958	204.804	537	1476	0.6437	841.373	167993	2	4	1.2528	0.7982	0.8276		1182.52	639.09	1.85033	1.87956	38.9836	78.8453	2.3289	0.789067
	Nucleus	2	39.2657	1178.61	275.655	317	2290	0.8182	46279.1	9240322	2	4	1.2674	0.789	0.9607
	Cytoplasm	3	147.452	782.763	358.972	143	2290	0.6641	115420	23045315	2	4	2.0059	0.4985	0.8958
Cell 5, Slice 2	Nucleolus	4	3.2304	956.113	211.357	525	1723	0.7284	3088.63	616693	2	5	1.668	0.5995	0.8958		1378.2	595.441	2.31459
	Nucleus	5	39.6764	1343.84	368.581	245	2899	0.8196	53318.6	10645873	2	5	1.2829	0.7795	0.9485
	Cytoplasm	6	144.216	801.337	474.047	148	2899	0.7109	115566	23074507	2	5	1.8615	0.5372	0.9156
Cell 5, Slice 3	Nucleolus	7	2.9149	642.222	325.139	292	1912	0.7871	1872	373773	2	6	1.7974	0.5564	0.9334		1406.9	954.63	1.47377
	Nucleus	8	38.0086	1348.26	493.644	292	2815	0.8855	51245.4	10231925	2	6	1.252	0.7987	0.9726
	Cytoplasm	9	61.8184	1196.65	496.411	240	2815	0.6522	73974.9	14770228	2	6	1.4543	0.6876	0.8812
Cell 6 (lower), Slice 1	Nucleolus	1	5.8748	480.876	206.016	211	1395	0.8068	2825.07	564068	2	13	1.567	0.6382	0.9407		747.091	712.084	1.04916	1.06477	28.2673	36.3993	7.25547	0.5815
	Nucleus	2	29.4843	694.047	230.094	207	1520	0.73	20463.5	4085855	2	13	1.7874	0.5595	0.9041
	Cytoplasm	3	67.3677	704.19	246.11	150	1840	0.8149	47439.7	9472057	2	13	1.0917	0.916	0.9522
Cell 6, Slice 2	Nucleolus	4	7.5176	419.139	192.929	172	1314	0.8161	3150.91	629128	2	14	1.4697	0.6804	0.9214		731.469	699.302	1.046
	Nucleus	5	28.5928	649.35	245.335	172	1480	0.7664	18566.8	3707139	2	14	1.7341	0.5767	0.9513
	Cytoplasm	6	63.366	676.762	244.061	160	1641	0.6881	42883.7	8562392	2	14	1.0424	0.9593	0.9062
Cell 6, Slice 3	Nucleolus	7	8.374	358.887	132.962	172	1007	0.7019	3005.32	600059	2	15	1.5518	0.6444	0.8854		714.739	650.27	1.09914
	Nucleus	8	26.7247	603.235	251.076	172	1493	0.8035	16121.3	3218861	2	15	1.6439	0.6083	0.9527
	Cytoplasm	9	63.2659	630.402	239.93	159	1520	0.708	39882.9	7963240	2	15	1.0532	0.9495	0.9081
Cell 7 (upper), Slice 1	Nucleolus	1	3.7132	410.01	77.3116	260	688	0.6039	1522.45	169334	2	5	2.4636	0.4059	0.8741		389.779	308.44	1.26371	1.38806	43.3658	57.895	3.941	0.611533
	Nucleus	2	41.0701	391.608	75.3766	240	704	0.7403	16083.4	1788864	2	5	1.6006	0.6248	0.9322
	Cytoplasm	3	111.684	339.024	74.4496	217	704	0.6295	37863.6	4211352	2	5	2.2328	0.4479	0.9104
Cell 7, Slice 2	Nucleolus	4	3.5604	374.977	79.4691	252	662	0.6531	1335.06	148491	2	6	1.7742	0.5636	0.8829		448.425	321.878	1.39315
	Nucleus	5	46.3837	442.787	98.5706	242	850	0.7062	20538.1	2284337	2	6	1.6805	0.5951	0.9332
	Cytoplasm	6	102.181	376.763	100.009	220	850	0.5916	38498	4281913	2	6	2.2729	0.44	0.8877
Cell 7, Slice 3	Nucleolus	7	4.5494	322.526	55.2042	249	608	0.7823	1467.29	163198	2	7	1.4672	0.6816	0.9259		502.938	333.662	1.50733
	Nucleus	8	42.6435	483.69	110.561	249	876	0.6975	20626.3	2294144	2	7	1.6267	0.6147	0.9255
	Cytoplasm	9	89.9173	404.813	118.693	220	876	0.5458	36399.7	4048540	2	7	2.1813	0.4584	0.873
Cell 8 (middle left), Slice 1	Nucleolus	1	8.856	336.511	68.4894	233	641	0.7068	2980.13	331463	2	6	1.8907	0.5289	0.921		446.295	384.713	1.16007	1.16016	45.7963	63.2595	7.59727	0.848733
	Nucleus	2	47.1479	425.673	95.3614	233	861	0.8567	20069.6	2232229	2	6	1.2079	0.8279	0.9667
	Cytoplasm	3	128.632	399.727	90.2903	223	861	0.7396	51417.6	5718889	2	6	1.4352	0.6968	0.9218
Cell 8, Slice 2	Nucleolus	4	6.842	309.783	57.5455	232	636	0.6803	2119.54	235745	2	7	1.9839	0.5041	0.9136		455.822	400.3	1.1387
	Nucleus	5	46.2848	434.234	105.296	232	819	0.8269	20098.4	2235436	2	7	1.1385	0.8783	0.9622
	Cytoplasm	6	98.6205	416.226	100.016	232	819	0.7839	41048.4	4565584	2	7	1.2427	0.8047	0.9207
Cell 8, Slice 3	Nucleolus	7	7.0938	297.681	46.5775	234	582	0.7	2111.68	234870	2	8	2.1487	0.4654	0.9043		456.938	386.677	1.18171
	Nucleus	8	43.9562	431.237	105.805	222	776	0.798	18955.5	2108316	2	8	1.1905	0.84	0.9536
	Cytoplasm	9	99.9151	406.28	100.883	224	777	0.6563	40593.5	4514991	2	8	1.4553	0.6871	0.8837
Cell 9 (lower), Slice 1	Nucleolus	1	10.5552	439.618	87.4036	263	712	0.2149	4640.27	516111	2	5	1.4228	0.7028	0.5615		537.911	375.291	1.43332	1.4465	71.3543	78.2142	12.8209	0.735767
	Nucleus	2	73.7608	523.845	93.7654	263	913	0.8741	38639.3	4297628	2	5	1.3369	0.748	0.9708
	Cytoplasm	3	179.187	436.442	115.097	216	913	0.4336	78204.9	8698290	2	5	2.2364	0.4471	0.7661
Cell 9, Slice 2	Nucleolus	4	14.3314	380.706	73.4489	255	685	0.4272	5456.04	606845	2	6	1.4745	0.6782	0.7819		564.013	375.714	1.50118
	Nucleus	5	72.0885	527.571	121.575	255	953	0.878	38031.8	4230065	2	6	1.3051	0.7662	0.9776
	Cytoplasm	6	166.771	441.356	133.954	218	953	0.4456	73605.4	8186715	2	6	2.2379	0.4468	0.7677
Cell 9, Slice 3	Nucleolus	7	13.5762	396.497	117.561	247	869	0.5978	5382.91	598711	2	9	1.6388	0.6102	0.8693		560.679	399.053	1.40502
	Nucleus	8	68.2135	528.003	137.152	247	951	0.8453	36016.9	4005955	2	9	1.4428	0.6931	0.9668
	Cytoplasm	9	102.747	484.662	144.278	221	951	0.6782	49797.7	5538714	2	9	1.647	0.6072	0.9131
Cell 10, Slice 1	Nucleolus	1	8.6845	593.905	206.505	191	1293	0.7729	5157.79	1029831	2	4	1.3244	0.7551	0.9457		819.438	389.239	2.10523	2.08237	44.0153	83.5932	9.50757	0.5174
	Nucleus	2	43.9736	774.898	230.128	191	1718	0.7374	34075	6803600	2	4	1.9791	0.5053	0.9199
	Cytoplasm	3	158.014	496.563	261.629	126	1718	0.5629	78464.2	15666577	2	4	2.0168	0.4958	0.8479
Cell 10, Slice 2	Nucleolus	4	9.2956	435.802	177.891	180	1397	0.8587	4051.02	808849	2	5	1.2008	0.8328	0.9484		842.76	377.003	2.23542
	Nucleus	5	44.5696	757.883	280.641	150	1821	0.7319	33778.5	6744400	2	5	1.9657	0.5087	0.9318
	Cytoplasm	6	136.844	501.054	286.473	113	1821	0.6455	68566.2	13690299	2	5	1.7467	0.5725	0.8731
Cell 10, Slice 3	Nucleolus	7	10.5426	379.361	129.801	151	1243	0.8141	3999.47	798556	2	6	1.2441	0.8038	0.9306		864.768	453.601	1.90645
	Nucleus	8	43.5028	747.133	317.448	151	2081	0.7171	32502.4	6489600	2	6	1.8579	0.5382	0.9212
	Cytoplasm	9	87.9672	598.763	305.906	126	2081	0.6305	52671.5	10516666	2	6	1.8281	0.547	0.8904
																			Mean Cell 1-10	1.45025	47.6039	56.6293	8.13345	0.705903
																			StDev	0.404643	14.8421	25.4667	3.2841	0.149585
															small	large
														Mean	1.7869	1.45025
														StDev	0.439101	0.404643

## Sheet: Exp 2 (28.02.17)
15x15 µm2		Measurement #	Area	Mean	StDev	Min	Max	Circularity	Integrated Density	Raw Int Den	Channel	Slice	AR	Round	Solidity		Mean Intensity Nucleus	Mean Intensity Cytoplasm	Mean Nucleus/Mean Cyto	Mean from 3 Slices	Area Nucleus Mittelwert	Area Cytoplasm Mittelwert	Area Nucleolus	Roundness Nucleus		Circularity Nucleus
Cell 1 (left), Slice 1	Nucleolus	1	9.7864	537.787	167.207	162	1347	0.4898	5262.99	1050836	2	16	2.2184	0.4508	0.8076		764.127	302.177	2.52874	2.38516	41.2574	57.5413	6.16533	0.751567	Cell 1	0.6345
	Nucleus	2	47.2791	717.276	253.35	106	1999	0.6529	33912.2	6771084	2	16	1.3473	0.7422	0.8571										Cell 2	0.701367
	Cytoplasm	3	102.832	493.027	300.043	69	2056	0.637	50699	10122832	2	16	1.5214	0.6573	0.8378										Cell 3	0.5332
Cell 1, Slice 2	Nucleolus	4	3.6161	605.749	174.262	233	1275	0.2829	2190.42	437351	2	15	3.6353	0.2751	0.5291		758.109	336.588	2.25234						Cell 4	0.6068
	Nucleus	5	39.426	744.135	264.729	131	2311	0.6268	29338.2	5857828	2	15	1.3644	0.7329	0.8366										Cell 5	0.659867
	Cytoplasm	6	96.5866	502.945	309.542	72	2311	0.6094	48577.8	9699302	2	15	1.5068	0.6637	0.8099										Cell 6	0.6082
Cell 1, Slice 3	Nucleolus	7	5.0935	670.625	194.524	221	1491	0.453	3415.85	682026	2	14	2.6903	0.3717	0.7362		754.822	317.901	2.3744						Cell 7	0.810233
	Nucleus	8	37.067	743.252	252.072	163	2182	0.6238	27550.2	5500811	2	14	1.2827	0.7796	0.8317										Cell 8	0.8067
	Cytoplasm	9	96.9773	480.48	305.15	75	2182	0.612	46595.7	9303540	2	14	1.5125	0.6612	0.8138										Cell 9	0.863867
Cell 2 (right), Slice 1	Nucleolus	1	6.9717	612.07	173.507	216	1589	0.6151	4267.15	852002	2	17	1.4751	0.6779	0.8625		783.582	378.615	2.0696	2.24716	55.5496	46.9903	8.556	0.7107	Cell 10	0.831
	Nucleus	2	53.2641	761.132	255.832	147	2024	0.6838	40541	8094639	2	17	1.2792	0.7817	0.9013										Mean	0.705573
	Cytoplasm	3	96.9372	588.797	307.328	69	2024	0.6797	57076.3	11396160	2	17	1.4353	0.6967	0.8758										StDev	0.108663
Cell 2, Slice 2	Nucleolus	4	8.1486	612.769	186.54	237	1456	0.4955	4993.24	996976	2	18	2.1311	0.4692	0.7852		800.04	353.145	2.26548
	Nucleus	5	56.3793	772.973	248.363	155	2031	0.7233	43579.7	8701362	2	18	1.4917	0.6704	0.9296
	Cytoplasm	6	104.645	579.335	317.851	64	2031	0.7239	60624.5	12104618	2	18	1.4473	0.6909	0.8954
Cell 2, Slice 3	Nucleolus	7	10.5477	652.523	207.798	216	1924	0.4561	6882.58	1374213	2	19	1.4729	0.6789	0.7833		814.786	338.59	2.4064
	Nucleus	8	57.0054	784.762	246.087	178	2010	0.697	44735.7	8932158	2	19	1.4705	0.68	0.8937
	Cytoplasm	9	106.037	578.451	319.898	64	2010	0.7222	61337.4	12246955	2	19	1.4123	0.7081	0.9004
Cell 3, Slice 1	Nucleolus	1	2.6995	509.238	176.113	182	1308	0.7397	1374.7	274479	2	12	1.8224	0.5487	0.9151		851.144	614.664	1.38473	1.29033	24.3508	37.496	3.8648	0.389767
	Nucleus	2	24.6112	813.642	316.075	101	2049	0.5497	20024.7	3998238	2	12	2.5497	0.3922	0.8741
	Cytoplasm	3	62.9954	692.401	347.883	33	2049	0.357	43618.1	8709015	2	12	1.8432	0.5425	0.6209
Cell 3, Slice 2	Nucleolus	4	3.4458	565.743	183.148	232	1364	0.8407	1949.42	389231	2	13	1.5471	0.6464	0.9418		817.699	650.668	1.25671
	Nucleus	5	24.3057	781.979	320.536	75	1917	0.5278	19006.5	3794946	2	13	2.5018	0.3997	0.8499
	Cytoplasm	6	59.4845	704.322	352.223	35	2247	0.3566	41896.3	8365232	2	13	1.8709	0.5345	0.6239
Cell 3, Slice 3	Nucleolus	7	5.4491	652.459	208.296	105	1824	0.7134	3555.32	709875	2	14	2.1531	0.4644	0.8984		772.155	627.994	1.22956
	Nucleus	8	24.1354	745.132	302.976	70	2031	0.5221	17984	3590790	2	14	2.65	0.3774	0.8382
	Cytoplasm	9	63.0605	672.826	347.356	28	2111	0.3685	42428.8	8471556	2	14	1.9842	0.504	0.6449
Cell 4 (upper), Slice 1	Nucleolus	1	5.9399	426.138	152.245	64	1170	0.3978	2531.24	505400	2	24	2.5158	0.3975	0.6529		516.525	184.778	2.79538	2.43171	50.149	91.0223	6.23207	0.634467
	Nucleus	2	60.2709	507.617	202.183	29	1565	0.7705	30594.5	6108667	2	24	1.2553	0.7966	0.9457
	Cytoplasm	3	141.086	322.692	231.975	0	1565	0.8176	45527.4	9090247	2	24	1.1378	0.8789	0.9629
Cell 4, Slice 2	Nucleolus	4	8.3189	448.697	164.804	112	1537	0.5527	3732.67	745285	2	23	1.8449	0.542	0.7713		560.423	247.241	2.26671
	Nucleus	5	46.4027	540.394	235.042	15	1730	0.686	25075.7	5006748	2	23	1.8148	0.551	0.9186
	Cytoplasm	6	144.587	341.323	255.379	0	1741	0.8328	49350.9	9853659	2	23	1.1452	0.8732	0.9588
Cell 4, Slice 3	Nucleolus	7	4.4374	478.334	155.505	111	1313	0.6137	2122.57	423804	2	22	1.3204	0.7573	0.8491		600.824	269.06	2.23305
	Nucleus	8	43.7733	588.408	243.814	26	1834	0.5831	25756.5	5142683	2	22	1.7994	0.5558	0.9107
	Cytoplasm	9	137.841	370.474	275.339	0	1834	0.8204	51066.3	10196173	2	22	1.0879	0.9192	0.9483
Cell 5(middle right) Slice 1	Nucleolus	No nucleolus present															473.212	265.881	1.77979	1.57875	30.5729	21.6562	No nucleolus present	0.458533
	Nucleus	1	31.4727	473.213	197.928	46	1620	0.6181	14893.3	2973669	2	21	2.1668	0.4615	0.916
	Cytoplasm	2	52.4678	390.248	253.219	0	1750	0.5392	20475.5	4088239	2	21	2.8977	0.3451	0.8861
Cell 5, Slice 2	Nucleolus																488.583	338.878	1.44177
	Nucleus	3	30.3358	488.584	195.216	69	2140	0.6911	14821.6	2959351	2	20	2.147	0.4658	0.9456
	Cytoplasm	4	50.5145	428.781	254.346	0	2140	0.5177	21659.7	4324684	2	20	2.5838	0.387	0.8715
Cell 5, Slice 3	Nucleolus																502.157	331.525	1.51469
	Nucleus	5	29.9101	502.158	202.614	41	1683	0.6704	15019.6	2998888	2	19	2.2304	0.4483	0.9257
	Cytoplasm	6	53.7049	426.556	256.976	0	1824	0.5454	22908.1	4573960	2	19	2.4382	0.4101	0.8763
Cell 6 (middle left), Slice 1	Nucleolus	1	1.8731	404.535	169.192	87	1420	0.5479	757.748	151296	2	16	2.1227	0.4711	0.7974		627.526	326.073	1.9245	1.65838	17.516	85.7017	1.85643	0.604033
	Nucleus	2	24.9017	610.754	244.006	46	1622	0.6201	15208.8	3036669	2	16	1.7071	0.5858	0.8613
	Cytoplasm	3	104.299	394.041	286.759	0	2120	0.5951	41098.3	8205896	2	16	1.8412	0.5431	0.8238
Cell 6, Slice 2	Nucleolus	4	1.9833	423.859	147.956	99	996	0.7543	840.647	167848	2	15	1.5356	0.6512	0.934		667.585	409.287	1.63109
	Nucleus	5	25.9334	648.946	257.468	28	2057	0.6255	16829.4	3360244	2	15	1.8789	0.5322	0.8461
	Cytoplasm	6	97.403	473.096	340.993	1	2852	0.582	46080.9	9200766	2	15	1.9581	0.5107	0.8263
Cell 6, Slice 3	Nucleolus	7	1.7129	406.447	151.545	121	1287	0.579	696.19	139005	2	14	1.4408	0.6941	0.7862		765.52	539.273	1.41954
	Nucleus	8	29.1738	744.437	313.137	78	2086	0.5161	21718.1	4336345	2	14	1.9055	0.5248	0.8555
	Cytoplasm	9	107.951	537.165	434.858	0	3180	0.6109	57987.4	11578064	2	14	1.8598	0.5377	0.8287
Cell 7 (left), Slice 1	Nucleolus	1	7.5877	177.286	95.6977	8	1162	0.4558	1345.19	268588	2	15	3.1708	0.3154	0.8172		293.573	134.751	2.17863	1.95193	51.2942	43.4527	7.08183	0.7218
	Nucleus	2	53.7249	277.15	130.083	8	1162	0.8713	14889.8	2972985	2	15	1.431	0.6988	0.9768
	Cytoplasm	3	98.0891	212.745	143.136	0	1162	0.5696	20868	4166612	2	15	1.5204	0.6577	0.8273
Cell 7, Slice 2	Nucleolus	4	6.7713	186.31	98.7458	20	851	0.4001	1261.57	251891	2	14	3.5468	0.2819	0.787		321.253	181.611	1.76891
	Nucleus	5	49.583	302.824	141.191	20	1673	0.7718	15014.9	2997962	2	14	1.3861	0.7214	0.9574
	Cytoplasm	6	89.6049	248.684	151.865	0	1673	0.6224	22283.3	4449209	2	14	1.4973	0.6679	0.8258
Cell 7, Slice 3	Nucleolus	7	6.8865	204.96	108.041	10	726	0.4093	1411.46	281820	2	13	2.6743	0.3739	0.7645		334.691	175.392	1.90825
	Nucleus	8	50.5746	317.026	148.535	10	1455	0.8438	16033.5	3201326	2	13	1.342	0.7452	0.9592
	Cytoplasm	9	96.5466	249.585	162.527	0	1455	0.7114	24096.6	4811250	2	13	1.5847	0.6311	0.9161
Cell 8 (right), Slice 1	Nucleolus	1	4.2671	158.957	104.751	4	1140	0.5485	678.29	135431	2	14	1.5659	0.6386	0.7735		216.675	94.1564	2.30123	2.28123	57.8468	51.0354	6.8932	0.6376
	Nucleus	2	58.1874	212.443	111.533	4	1140	0.8151	12361.5	2468160	2	14	1.5301	0.6535	0.9604
	Cytoplasm	3	108.857	157.384	116.556	0	1140	0.6034	17132.4	3420740	2	14	1.901	0.5261	0.8855
Cell 8, Slice 2	Nucleolus	4	8.3991	158.537	89.8471	5	583	0.4256	1331.56	265866	2	13	1.9254	0.5194	0.7607		243.641	106.661	2.28425
	Nucleus	5	58.2074	231.361	119.764	5	1258	0.7902	13466.9	2688875	2	13	1.5994	0.6252	0.9472
	Cytoplasm	6	108.351	173.651	123.612	0	1258	0.5754	18815.3	3756768	2	13	1.8255	0.5478	0.8612
Cell 8, Slice 3	Nucleolus	7	8.0134	159.075	83.9984	9	762	0.5071	1274.73	254520	2	12	1.5447	0.6474	0.7553		258.228	114.35	2.25822
	Nucleus	8	57.1456	244.324	123.544	9	1182	0.8148	13962	2787732	2	12	1.577	0.6341	0.9638
	Cytoplasm	9	109.438	182.219	128.822	0	1182	0.6271	19941.7	3981660	2	12	1.7648	0.5666	0.8813
Cell 9 (middle), Slice 1	Nucleolus	1	0.6761	227.281	100.909	42	512	0.7797	153.672	30683	2	14	1.9182	0.5213	0.9153		410.16	131.63	3.11601	2.92286	40.1455	101.501	1.99163	0.825
	Nucleus	2	40.6931	407.122	172.539	5	1322	0.8505	16567	3307863	2	14	1.2223	0.8181	0.9563
	Cytoplasm	3	149.23	206.753	194.685	0	1322	0.6012	30853.7	6160408	2	14	1.3071	0.765	0.8218
Cell 9, Slice 2	Nucleolus	4	1.3923	289.162	115.456	71	857	0.3877	402.609	80387	2	13	1.9458	0.5139	0.8399		418.823	144.767	2.89308
	Nucleus	5	40.4878	414.365	172.026	10	1370	0.87	16776.7	3349729	2	13	1.1517	0.8683	0.9655
	Cytoplasm	6	141.747	221.774	198.295	0	1395	0.6204	31435.8	6276634	2	13	1.3877	0.7206	0.8316
Cell 9, Slice 3	Nucleolus	7	3.9065	332.037	136.209	39	1227	0.4987	1297.12	258989	2	12	1.482	0.6748	0.7379		431.915	156.519	2.7595
	Nucleus	8	39.2557	421.976	171.801	12	1329	0.8711	16565	3307449	2	12	1.268	0.7886	0.959
	Cytoplasm	9	133.964	234.306	198.505	0	1329	0.6316	31388.7	6267231	2	12	1.3956	0.7166	0.8561
Cell 10, Slice 1	Nucleolus	1	4.2521	169.488	91.3081	1	630	0.3836	720.681	143895	2	7	2.3081	0.4333	0.7457		240.657	114.539	2.10109	1.96853	36.3341	20.7715	5.53593	0.894933
	Nucleus	2	32.9351	231.468	119.59	1	1145	0.8425	7623.44	1522136	2	7	1.1788	0.8483	0.9769
	Cytoplasm	3	58.0572	180.872	124.24	0	1145	0.7193	10500.9	2096665	2	7	1.2776	0.7827	0.9183
Cell 10, Slice 2	Nucleolus	4	6.1002	189.54	101.29	18	602	0.4762	1156.23	230860	2	8	1.3255	0.7544	0.7042		241.168	132.923	1.81435
	Nucleus	5	37.6029	232.793	122.288	0	1316	0.8262	8753.69	1747808	2	8	1.0876	0.9194	0.9569
	Cytoplasm	6	53.9353	202.551	124.447	0	1316	0.7569	10924.6	2181271	2	8	1.2271	0.8149	0.9463
Cell 10, Slice 3	Nucleolus	7	6.2555	185.68	92.6086	12	606	0.56	1161.51	231914	2	9	1.4911	0.6706	0.7632		244.149	122.679	1.99015
	Nucleus	8	38.4644	234.64	115.477	7	1215	0.8243	9025.28	1802036	2	9	1.0904	0.9171	0.9532
	Cytoplasm	9	59.3243	195.272	122.77	0	1215	0.8077	11584.4	2312993	2	9	1.2382	0.8076	0.952
																			Mean Cell 1-10	2.0716	40.5016	55.7169	5.35303	0.66284
																			StDev	0.480323	13.51	28.2978	2.76115	0.154565
35x35 µm2		Measurement #	Area	Mean	StDev	Min	Max	Circularity	Integrated Density	Raw Int Den	Channel	Slice	AR	Round	Solidity		Mean Intensity Nucleus	Mean Intensity Cytoplasm	Mean Nucleus/Mean Cyto	Mean from 3 Slices	Area Nucleus	Area Cytoplasm	Area Nucleolus	Roundness Nucleus		Circularity Nucleus
Cell 1 (Image 1), Slice 1	Nucleolus	1	3.0351	400.043	122.78	186	862	0.7381	1214.16	242426	2	3	2.0601	0.4854	0.9388		468.558	315.51	1.48508	1.8753	81.5014	125.692	7.51093	0.717833	Cell 1	0.7694
	Nucleus	2	80.0439	465.96	127.376	135	1209	0.791	37297.3	7446972	2	3	1.3658	0.7322	0.9411										Cell 2	0.631667
	Cytoplasm	3	210.678	372.672	145.334	120	1209	0.3755	78513.6	15676433	2	3	2.0237	0.4941	0.6843										Cell 3	0.727333
Cell 1, Slice 2	Nucleolus	4	2.364	656.127	247.431	256	1591	0.9057	1551.06	309692	2	4	1.2659	0.7899	0.9593		698.008	403.463	1.73004						Cell 4	0.705
	Nucleus	5	79.4379	696.761	203.355	188	1591	0.7592	55349.3	11051330	2	4	1.3924	0.7182	0.9605										Cell 5	0.683833
	Cytoplasm	6	206.395	516.348	238.214	119	1591	0.4326	106572	21278719	2	4	2.0262	0.4935	0.7107										Cell 6	0.633633
Cell 1, Slice 3	Nucleolus	7	17.1337	568.502	229.288	191	1956	0.3342	9740.52	1944844	2	5	1.9118	0.5231	0.707		765.174	317.397	2.41078						Cell 7	0.692967
	Nucleus	8	85.0223	725.541	256.651	148	1956	0.758	61687.1	12316783	2	5	1.4222	0.7031	0.9466										Cell 8	0.426467
	Cytoplasm	9	204.507	487.079	288.933	115	1956	0.4313	99611.3	19888919	2	5	2.1323	0.469	0.7046										Cell 9	0.794267
Cell2 (Image 2), Slice 1	Nucleolus	1	4.4324	365.165	95.8792	195	839	0.8076	1618.56	323171	2	5	1.4855	0.6732	0.937		639.643	234.004	2.73347	2.46217	91.3011	184.11	7.04177	0.640233	Cell 10	0.6297
	Nucleus	2	93.7769	626.67	224.827	125	1642	0.6526	58767.1	11733761	2	5	1.5934	0.6276	0.8737										Mean	0.669427
	Cytoplasm	3	297.252	357.882	242.255	95	1642	0.4699	106381	21240629	2	5	1.2014	0.8324	0.798										StDev	0.0970952
Cell 2, Slice 2	Nucleolus	4	8.3039	505.442	224.051	173	1253	0.1615	4197.13	838022	2	6	2.6728	0.3741	0.4986		573.117	227.953	2.51418
	Nucleus	5	92.8754	567.066	248.235	119	1653	0.6349	52666.5	10515677	2	6	1.5176	0.6589	0.8838
	Cytoplasm	6	301.379	332.457	233.362	103	1653	0.4196	100196	20005608	2	6	1.1868	0.8426	0.7544
Cell 2, Slice 3	Nucleolus	7	8.389	463.042	162.599	173	1098	0.1688	3884.48	775596	2	7	2.9285	0.3415	0.5133		494.301	231.106	2.13885
	Nucleus	8	87.251	491.296	250.426	113	1587	0.6075	42866	8558862	2	7	1.5767	0.6342	0.8541
	Cytoplasm	9	227.601	330.85	227.831	98	1587	0.4655	75301.7	15035136	2	7	1.5152	0.66	0.7906
Cell 3 (upper), Slice 1	Nucleolus	1	7.6378	624.204	307.185	251	1939	0.1765	4767.53	951911	2	15	2.7781	0.36	0.4676		925.514	762.321	1.21407	1.24567	33.8984	24.2022	8.72127	0.552067
	Nucleus	2	32.0486	853.705	362.377	164	2085	0.7149	27360.1	5462859	2	15	1.9007	0.5261	0.9105
	Cytoplasm	3	57.8468	812.951	346.955	113	2085	0.7744	47026.6	9389580	2	15	1.1733	0.8523	0.925
Cell 3, Slice 2	Nucleolus	4	9.2405	554.414	218.004	253	1578	0.2897	5123.04	1022894	2	16	3.0524	0.3276	0.5936		937.457	762.371	1.22966
	Nucleus	5	33.3508	831.327	356.536	161	2175	0.702	27725.4	5535804	2	16	1.9128	0.5228	0.9124
	Cytoplasm	6	57.2758	802.522	339.212	122	2175	0.766	45965.1	9177644	2	16	1.1744	0.8515	0.9247
Cell 3, Slice 3	Nucleolus	7	9.2855	555.068	214.829	266	1535	0.2844	5154.11	1029097	2	17	3.18	0.3145	0.5788		923.594	714.146	1.29329
	Nucleus	8	36.2957	829.314	339.217	176	1979	0.7651	30100.6	6010042	2	17	1.6467	0.6073	0.9359
	Cytoplasm	9	59.179	784.781	327.018	117	1979	0.778	46442.6	9272975	2	17	1.1898	0.8405	0.9471
Cell 4 (lower), Slice 1	Nucleolus	10	8.2037	429.378	137.696	194	980	0.4443	3522.5	703322	2	6	2.7082	0.3693	0.7612		498.764	445.261	1.12016	1.13774	51.2558	38.6948	5.74293	0.448433
	Nucleus	11	50.5396	487.501	172.833	135	1344	0.6479	24638.1	4919377	2	6	2.2507	0.4443	0.9322
	Cytoplasm	12	89.5148	469.11	183.856	110	1444	0.6206	41992.3	8384400	2	6	1.7666	0.566	0.8975
Cell 4, Slice 2	Nucleolus	13	6.1803	347.298	117.74	167	880	0.4667	2146.42	428566	2	7	1.8908	0.5289	0.7259		470.898	476.918	0.987376
	Nucleus	14	53.1539	456.526	174.535	123	1219	0.6854	24266.2	4845116	2	7	2.2691	0.4407	0.9477
	Cytoplasm	15	72.4863	461.966	170.461	125	1299	0.6643	33486.2	6686026	2	7	1.6771	0.5963	0.9444
Cell 4, Slice 3	Nucleolus	16	2.8448	395.322	115.269	193	974	0.4231	1124.6	224543	2	5	1.8227	0.5486	0.8023		537.686	411.802	1.30569
	Nucleus	17	50.0738	529.598	177.629	160	1579	0.6617	26519	5294921	2	5	2.1726	0.4603	0.9325
	Cytoplasm	18	107.85	466.493	192.928	118	1579	0.4076	50311.5	10045466	2	5	1.7584	0.5687	0.7829
Cell 5 (lower), Slice 1	Nucleolus	1	5.2638	730.679	194.192	310	1421	0.3711	3846.16	767944	2	3	2.4278	0.4119	0.6951		765.155	341.764	2.23884	2.40252	57.4261	75.6566	4.99	0.871667
	Nucleus	2	56.3944	761.938	220.146	177	1703	0.63	42969	8579420	2	3	1.1601	0.862	0.9303
	Cytoplasm	3	158.04	491.698	277.637	105	1703	0.7784	77707.6	15515517	2	3	1.1204	0.8926	0.9349
Cell 5, Slice 2	Nucleolus	4	4.2571	769.051	173.396	358	1341	0.729	3273.94	653693	2	4	1.3489	0.7413	0.9366		925.914	348.258	2.6587
	Nucleus	5	56.6097	914.117	255.734	202	2007	0.5675	51747.9	10332266	2	4	1.153	0.8673	0.9296
	Cytoplasm	6	139.068	578.6	361.801	105	2007	0.733	80464.6	16065985	2	4	1.1554	0.8655	0.9189
Cell 5, Slice 3	Nucleolus	7	5.4491	638.214	209.885	260	1555	0.7713	3477.7	694377	2	5	1.2078	0.8279	0.9224		995.318	430.871	2.31001
	Nucleus	8	59.2742	962.489	289.325	139	2057	0.854	57050.8	11391060	2	5	1.129	0.8857	0.9572
	Cytoplasm	9	102.141	739.378	385.271	112	2057	0.3968	75520.8	15078883	2	5	1.0812	0.9249	0.7317
Cell 6 (upper), Slice 1	Nucleolus	1	3.6762	477.561	148.605	198	1152	0.2346	1755.59	350530	2	13	3.7676	0.2654	0.5648		706.813	644.15	1.09728	1.07139	33.7765	26.8867	3.60603	0.688767
	Nucleus	2	36.6263	683.802	233.144	192	1456	0.6345	25045.1	5000647	2	13	1.329	0.7525	0.867
	Cytoplasm	3	62.4745	667.396	233.62	124	1502	0.7925	41695.3	8325098	2	13	1.0461	0.956	0.9294
Cell 6, Slice 2	Nucleolus	4	3.4257	489.197	157.678	247	1045	0.2697	1675.86	334611	2	14	4.2809	0.2336	0.5363		694.228	666.834	1.04108
	Nucleus	5	33.3057	673.139	238.773	147	1629	0.656	22419.4	4476376	2	14	1.5107	0.6619	0.8667
	Cytoplasm	6	60.4612	670.308	237.002	130	1629	0.7619	40527.6	8091957	2	14	1.051	0.9514	0.9184
Cell 6, Slice 3	Nucleolus	7	3.7162	485.326	152.334	215	1034	0.2562	1803.58	360112	2	15	3.845	0.2601	0.5342		690.404	641.749	1.07582
	Nucleus	8	31.3975	666.13	221.409	160	1491	0.6104	20914.9	4175972	2	15	1.534	0.6519	0.8057
	Cytoplasm	9	59.0538	654.712	239.064	119	1685	0.7688	38663.3	7719710	2	15	1.0721	0.9328	0.9226
Cell 7 (lower), Slice 1	Nucleolus	1	2.4842	755.143	279.268	325	1492	0.2756	1875.89	374551	2	18	1.3294	0.7522	0.5339		1009.07	656.603	1.5368	1.65933	32.3658	25.3507	1.51757	0.734233
	Nucleus	2	32.9201	989.908	392.675	146	2360	0.8194	32587.9	6506664	2	18	1.3269	0.7536	0.9497
	Cytoplasm	3	58.0271	845.694	390.983	114	2360	0.8027	49073.2	9798214	2	18	1.0779	0.9277	0.9399
Cell 7, Slice 2	Nucleolus	4	1.1069	586.181	102.534	338	977	0.8203	648.816	129546	2	17	1.5015	0.666	0.9345		1082.67	636.722	1.70038
	Nucleus	5	32.6446	1065.84	391.488	184	2374	0.812	34793.8	6947118	2	17	1.3903	0.7193	0.9441
	Cytoplasm	6	57.5162	880.275	404.942	120	2374	0.8118	50630.1	10109079	2	17	1.1229	0.8905	0.9396
Cell 7, Slice 3	Nucleolus	7	0.9616	790.781	234.35	456	2247	0.7415	760.423	151830	2	16	1.213	0.8244	0.8707		1108.47	636.761	1.7408
	Nucleus	8	31.5328	1098.79	422.928	152	2385	0.8374	34647.8	6917968	2	16	1.3703	0.7298	0.9573
	Cytoplasm	9	57.6064	889.666	429.746	113	2385	0.7639	51250.5	10232942	2	16	1.1097	0.9011	0.9206
Cell 8, Slice 1	Nucleolus	1	9.0852	971.375	430.473	314	2381	0.606	8825.14	1762074	2	12	1.2495	0.8003	0.8774		1588.6	783.468	2.02765	2.42735	39.1088	12.935	8.1019	0.237933
	Nucleus	2	38.2991	1442.18	600.773	188	3264	0.4295	55234.3	11028371	2	12	4.0016	0.2499	0.8251
	Cytoplasm	3	53.5246	1254.81	654.26	144	3264	0.2955	67163	13410117	2	12	4.717	0.212	0.6452
Cell 8, Slice 2	Nucleolus	4	9.6512	1179.55	538.011	393	3260	0.7494	11384.1	2273001	2	11	1.8368	0.5444	0.9373		1521.46	667.439	2.27956
	Nucleus	5	41.0687	1441.11	664.057	129	3515	0.4402	59184.7	11817127	2	11	4.2304	0.2364	0.8485
	Cytoplasm	6	48.9469	1316.59	717.512	98	3515	0.2569	64442.9	12867011	2	11	5.3496	0.1869	0.5963
Cell 8, Slice 3	Nucleolus	7	5.5693	1259.66	400.462	491	2645	0.6981	7015.45	1400743	2	10	1.8042	0.5542	0.9081		1700.36	571.58	2.97485
	Nucleus	8	37.9585	1635.7	549.367	213	3165	0.4097	62088.9	12396995	2	10	4.3964	0.2275	0.8233
	Cytoplasm	9	53.6598	1324.33	716.228	110	3165	0.2878	71063.4	14188901	2	10	4.9014	0.204	0.6453
Cell 9, Slice 1	Nucleolus	1	14.8799	474.38	295.012	149	1436	0.4768	7058.73	1409383	2	10	1.0837	0.9227	0.727		903.356	758.727	1.19062	1.19881	49.8885	23.0419	12.6161	0.731967
	Nucleus	2	49.3275	773.953	345.342	149	2116	0.7837	38177.2	7622659	2	10	1.3083	0.7644	0.9372
	Cytoplasm	3	74.9955	768.742	314.528	140	2116	0.8447	57652.2	11511141	2	10	1.2163	0.8222	0.9517
Cell 9, Slice 2	Nucleolus	4	12.1704	361.288	174.779	144	1520	0.6981	4397.01	877931	2	9	1.594	0.6274	0.928		930.396	783.915	1.18686
	Nucleus	5	50.4144	793.01	354.201	144	2028	0.7982	39979.1	7982437	2	9	1.4236	0.7025	0.9486
	Cytoplasm	6	71.2993	790.345	323.913	139	2028	0.7798	56351.1	11251356	2	9	1.249	0.8006	0.9289
Cell 9, Slice 3	Nucleolus	7	10.7981	438.37	207.444	169	1494	0.7374	4733.55	945125	2	8	1.7093	0.585	0.9139		938.37	769.827	1.21894
	Nucleus	8	49.9235	830.222	347.912	169	2174	0.8009	41447.6	8275657	2	8	1.3718	0.729	0.9402
	Cytoplasm	9	72.4963	811.418	335.814	116	2174	0.7305	58824.8	11745271	2	8	1.3132	0.7615	0.9158
Cell 10, Slice 1	Nucleolus	1	4.8732	551.683	133.939	300	1418	0.209	2688.44	536788	2	5	5.3224	0.1879	0.4793		1158.06	525.459	2.20391	2.21927	68.4045	151.854	5.41073	0.785767
	Nucleus	2	73.5431	1117.88	425.007	279	2399	0.6952	82212.4	16414963	2	5	1.191	0.8396	0.9247
	Cytoplasm	3	132.622	853.975	468.472	192	2399	0.4265	113256	22613267	2	5	1.3137	0.7612	0.7259
Cell 10, Slice 2	Nucleolus	4	6.0601	674.322	238.224	324	1786	0.2728	4086.48	815929	2	4	4.0903	0.2445	0.5785		1082.46	407.411	2.65693
	Nucleus	5	68.5697	1046.39	378.092	324	2461	0.6616	71750.8	14326147	2	4	1.2557	0.7963	0.8869
	Cytoplasm	6	264.493	573.067	391.403	183	2461	0.6228	151572	30263648	2	4	1.1026	0.907	0.8324
Cell 10, Slice 3	Nucleolus	7	5.2989	669.407	187.078	297	1492	0.2412	3547.1	708233	2	3	4.5828	0.2182	0.5353		870.868	484.634	1.79696
	Nucleus	8	63.1006	853.95	261.809	266	2263	0.5323	53884.8	10758916	2	3	1.3862	0.7214	0.8066
	Cytoplasm	9	263.661	573.021	258.459	186	2263	0.5396	151083	30166099	2	3	1.0793	0.9265	0.8164
																			Mean Cell 1-10	1.76996	53.8927	68.8424	6.52593	0.64089
																			StDev	0.579794	20.8009	62.5678	3.04513	0.184623
															small	large
														Mean	2.0716	1.76996
														StDev	0.480323	0.579794

## Sheet: Exp 3 (04.04.17) 
15x15 µm2		Measurement #	Area	Mean	StDev	Min	Max	Circularity	Integrated Density	Raw Int Den	Channel	Slice	AR	Round	Solidity		Mean Intensity Nucleus	Mean Intensity Cytoplasm	Mean Nucleus/Mean Cytoplasm	Mean from 3 Slices	Area Nucleus Mittelwert	Area Cytoplasm Mittelwert	Area Nucleolus	Roundness Nucleus		Circularity Nucleus
Cell 1 (upper), Slice 1	Nucleolus	1	2.2688	462.751	69.4817	286	686	0.5606	1049.89	209626	2	26	1.7497	0.5715	0.779		369.351	198.724	1.85862	1.84797	64.9403	96.8738	1.4157	0.571933	Cell 1	0.728567
	Nucleus	2	67.533	372.489	88.589	172	786	0.7578	25155.3	5022638	2	26	1.7058	0.5862	0.9216										Cell 2	0.785767
	Cytoplasm	3	161.595	271.342	106.296	144	786	0.7233	43847.7	8754864	2	26	1.3376	0.7476	0.9136										Cell 3	0.710333
Cell 1, Slice 2	Nucleolus	4	1.212	431.079	75.6726	277	673	0.5212	522.479	104321	2	27	1.4424	0.6933	0.7481		355.31	201.892	1.75991						Cell 4	0.701667
	Nucleus	5	61.8285	356.796	77.6067	167	716	0.7274	22060.2	4404647	2	27	1.723	0.5804	0.9078										Cell 5	0.733633
	Cytoplasm	6	162.672	260.768	93.8594	147	730	0.8033	42419.7	8469734	2	27	1.3162	0.7598	0.9271										Cell 6	0.657567
Cell 1, Slice 3	Nucleolus	7	0.7663	371.804	62.459	266	584	0.6063	284.907	56886	2	25	1.6041	0.6234	0.843		385.683	200.315	1.92539						Cell 7	0.7988
	Nucleus	8	65.4595	385.52	90.2724	176	837	0.7005	25236	5038746	2	25	1.8209	0.5492	0.9009										Cell 8	0.7688
	Cytoplasm	9	161.175	275.534	111.175	146	837	0.7952	44409.1	8866960	2	25	1.4603	0.6848	0.9427										Cell 9	0.840933
Cell2 (lower), Slice 1	Nucleolus	1	3.015	238.455	33.2948	168	395	0.5357	718.953	143550	2	13	1.7936	0.5575	0.8298		275.377	204.788	1.34469	1.35343	84.6867	48.4243	3.7179	0.8792	Cell 10	0.466633
	Nucleus	2	85.0123	274.068	56.6232	155	616	0.796	23299.1	4652027	2	13	1.1844	0.8443	0.9304										Mean	0.71927
	Cytoplasm	3	124.734	252.006	59.1396	148	616	0.7991	31433.6	6276200	2	13	1.2746	0.7846	0.9355										StDev	0.0981413
Cell 2, Slice 2	Nucleolus	4	3.8014	236.78	32.0135	168	368	0.8782	900.086	179716	2	14	1.4732	0.6788	0.9571		275.112	201.437	1.36575
	Nucleus	5	82.6483	273.349	54.2861	156	597	0.7876	22591.8	4510808	2	14	1.1008	0.9085	0.9291
	Cytoplasm	6	139.879	243.927	58.1719	152	597	0.8504	34120.2	6812628	2	14	1.3028	0.7676	0.9584
Cell 2, Slice 3	Nucleolus	7	4.3373	248.055	38.7563	164	416	0.7679	1075.88	214816	2	15	1.1994	0.8338	0.9262		270.568	200.443	1.34985
	Nucleus	8	86.3996	269.438	52.7589	156	546	0.7737	23279.3	4648072	2	15	1.1302	0.8848	0.9331
	Cytoplasm	9	134.72	244.691	56.4317	149	546	0.8521	32964.9	6581940	2	15	1.267	0.7893	0.9537
Cell 3, Slice 1	Nucleolus	1	5.1186	268.551	43.6797	183	506	0.2554	1374.6	274459	2	11	4.1395	0.2416	0.5483		299.207	225.852	1.32479	1.29624	49.426	32.8466	5.54263	0.689133
	Nucleus	2	46.1973	295.81	60.7952	161	657	0.6827	13665.6	2728553	2	11	1.3959	0.7164	0.8873
	Cytoplasm	3	83.7952	264.421	70.3121	144	657	0.6517	22157.2	4424025	2	11	1.6912	0.5913	0.8805
Cell 3, Slice 2	Nucleolus	4	4.9433	264.854	45.1814	179	538	0.2156	1309.25	261411	2	12	3.9695	0.2519	0.4897		290.734	226.514	1.28352
	Nucleus	5	50.6648	288.209	57.5692	161	552	0.7153	14602.1	2915525	2	12	1.4446	0.6922	0.9031
	Cytoplasm	6	81.2359	264.991	64.2291	150	552	0.6503	21526.8	4298161	2	12	1.6887	0.5922	0.8766
Cell 3, Slice 3	Nucleolus	7	6.566	254.946	44.3292	176	448	0.3049	1673.97	334234	2	13	4.1911	0.2386	0.6018		287.324	224.399	1.28041
	Nucleus	8	51.416	283.189	53.6257	164	662	0.733	14560.4	2907215	2	13	1.518	0.6588	0.9189
	Cytoplasm	9	81.7869	261.358	60.4597	151	662	0.6434	21375.6	4267974	2	13	1.5702	0.6369	0.8657
Cell 4, Slice 1	Nucleolus	1	10.738	290.306	23.9633	240	423	0.7577	3117.3	622417	2	8	1.724	0.5801	0.9289		304.121	259.265	1.17301	1.16632	64.7917	37.9769	10.2372	0.723967
	Nucleus	2	61.5079	301.709	28.5513	235	438	0.6567	18557.5	3705287	2	8	1.3995	0.7145	0.9119
	Cytoplasm	3	102.932	284.628	33.2007	225	438	0.6506	29297.4	5849673	2	8	1.3728	0.7284	0.855
Cell 4, Slice 2	Nucleolus	4	9.2956	285.461	22.3677	236	404	0.7914	2653.52	529815	2	9	1.8899	0.5291	0.9438		303.347	261.013	1.16219
	Nucleus	5	64.1423	300.755	27.7946	236	546	0.6807	19291.1	3851764	2	9	1.3621	0.7341	0.9329
	Cytoplasm	6	95.64	287.666	31.7902	219	546	0.6648	27512.4	5493274	2	9	1.3372	0.7478	0.8517
Cell 4, Slice 3	Nucleolus	7	10.6779	289.674	25.8878	238	412	0.7662	3093.1	617585	2	10	1.6187	0.6178	0.9053		299.182	257.083	1.16376
	Nucleus	8	68.725	297.705	28.693	228	479	0.6076	20459.7	4085102	2	10	1.3825	0.7233	0.9176
	Cytoplasm	9	109.734	282.524	32.6771	214	479	0.7049	31002.4	6190095	2	10	1.2126	0.8246	0.8789
Cell 5 Slice 1	Nucleolus	1	5.9349	441.107	111.689	196	915	0.7389	2617.94	522712	2	10	1.6317	0.6129	0.9294		656.413	385.064	1.70468	1.63188	44.2307	44.5094	7.40403	0.685433
	Nucleus	2	43.3425	626.931	203.918	193	1717	0.7121	27172.8	5425461	2	10	1.4391	0.6949	0.9153
	Cytoplasm	3	90.3211	501.129	216.145	144	1717	0.6918	45262.6	9037364	2	10	1.1947	0.837	0.887
Cell 5, Slice 2	Nucleolus	4	8.369	416.212	118.627	195	1105	0.8554	3483.28	695491	2	11	1.1981	0.8347	0.943		632.021	383.336	1.64874
	Nucleus	5	45.2107	592.073	201.358	179	1628	0.75	26768	5344645	2	11	1.4389	0.695	0.9371
	Cytoplasm	6	90.9572	487.09	205.982	155	1628	0.7379	44304.3	8846035	2	11	1.3087	0.7641	0.9132
Cell 5, Slice 3	Nucleolus	7	7.9082	403.944	112.93	192	1262	0.7984	3194.49	637828	2	12	1.337	0.748	0.9382		614.982	398.765	1.54222
	Nucleus	8	44.1389	577.172	196.699	192	1568	0.7388	25475.7	5086617	2	12	1.5006	0.6664	0.9498
	Cytoplasm	9	84.9421	491.471	194.29	156	1568	0.8312	41746.6	8335346	2	12	1.3305	0.7516	0.9484
Cell 6, Slice 1	Nucleolus	1	7.147	320.987	90.7794	185	1219	0.6738	2294.08	458048	2	9	1.9013	0.526	0.8955		343.769	244.886	1.40379	1.29473	44.9903	67.523	7.61943	0.7837
	Nucleus	2	63.6715	341.211	96.9004	165	1235	0.6822	21725.5	4337819	2	9	1.185	0.8439	0.9142
	Cytoplasm	3	106.318	302.573	100.344	150	1235	0.8045	32169	6423028	2	9	1.0456	0.9564	0.9196
Cell 6, Slice 2	Nucleolus	4	8.3189	320.162	86.8345	170	859	0.7384	2663.4	531789	2	10	1.9246	0.5196	0.9261		339.211	248.993	1.36233
	Nucleus	5	63.9069	336.731	94.1591	165	1195	0.6838	21519.5	4296694	2	10	1.1703	0.8545	0.9114
	Cytoplasm	6	115.208	297.662	97.3517	146	1195	0.7704	34293	6847128	2	10	1.0997	0.9094	0.897
Cell 6, Slice 3	Nucleolus	7	7.3924	309.564	88.0079	168	928	0.6067	2288.41	456917	2	11	1.5322	0.6527	0.7722		328.035	293.395	1.11806
	Nucleus	8	65.6449	325.955	94.0797	162	1200	0.735	21397.3	4272290	2	11	1.1686	0.8557	0.9061
	Cytoplasm	9	116.014	294.425	96.8265	149	1200	0.7477	34157.5	6820073	2	11	1.1884	0.8415	0.8929
Cell 7 (left lower), Slice 1	Nucleolus	1	1.1619	517.19	102.625	296	835	0.3902	600.946	119988	2	5	1.7828	0.5609	0.7183		497.242	253.693	1.96002	3.43809	48.4644	112.7	1.87647	0.742433
	Nucleus	2	45.0905	497.757	146.906	180	1327	0.7845	22444.1	4481307	2	5	1.3189	0.7582	0.9432
	Cytoplasm	3	158.876	322.961	153.237	146	1327	0.7972	51310.6	10244954	2	5	1.0271	0.9736	0.9472
Cell 7, Slice 2	Nucleolus	4	0.6611	700.553	149.213	430	1226	0.7809	463.14	92473	2	6	1.4783	0.6765	0.9103		937.901	256.404	3.65791
	Nucleus	5	48.4711	934.664	323.594	180	2129	0.7965	45304.2	9045677	2	6	1.3349	0.7491	0.9511
	Cytoplasm	6	160.714	460.966	370.34	145	2129	0.7986	74083.7	14791937	2	6	1.052	0.9506	0.9629
Cell 7, Slice 3	Nucleolus	7	3.8064	1313.97	310.257	695	3014	0.772	5001.46	998619	2	7	1.3742	0.7277	0.9015		1214.56	258.618	4.69636
	Nucleus	8	51.8317	1221.86	409.024	180	3014	0.828	63331.1	12645022	2	7	1.3888	0.72	0.9566
	Cytoplasm	9	163.904	563.225	515.912	145	3014	0.8014	92315	18432112	2	7	1.0223	0.9782	0.9717
Cell 8 (right upper), Slice 1	Nucleolus	1	1.8832	753.247	170.882	433	1405	0.6438	1418.48	283221	2	12	1.7462	0.5727	0.9412		1180.37	811.093	1.45529	1.35111	42.638	17.5694	4.00337	0.811067
	Nucleus	2	42.7065	1161.54	517.06	168	3065	0.7719	49605.1	9904425	2	12	1.2778	0.7826	0.936
	Cytoplasm	3	61.4278	1054.73	523.778	159	3065	0.725	64789.8	12936285	2	12	1.3858	0.7216	0.9286
Cell 8, Slice 2	Nucleolus	4	4.8581	1086.19	309.035	441	2094	0.652	5276.88	1053609	2	13	1.6777	0.596	0.8406		1222.41	963.322	1.26895
	Nucleus	5	41.5595	1206.48	486.112	175	2874	0.7456	50141	10011412	2	13	1.2142	0.8236	0.9244
	Cytoplasm	6	57.6465	1138.63	470.987	177	2874	0.674	65637.9	13105619	2	13	1.4492	0.69	0.8922
Cell 8, Slice 3	Nucleolus	7	5.2688	1102.08	249.093	360	2135	0.3282	5806.63	1159383	2	14	1.417	0.7057	0.6785		1145.36	861.753	1.3291
	Nucleus	8	43.648	1140.13	431.085	189	2747	0.7889	49764.5	9936247	2	14	1.2091	0.827	0.9255
	Cytoplasm	9	61.548	1059.17	444.775	163	2747	0.7135	65189.9	13016159	2	14	1.6069	0.6223	0.9212
Cell 9, Slice 1	Nucleolus	1	6.5409	578.994	150.596	218	1121	0.6914	3787.17	756166	2	9	1.1649	0.8584	0.8707		545.52	404.644	1.34815	1.3235	26.2055	19.3357	8.3189	0.776967
	Nucleus	2	24.501	554.458	174.154	166	1605	0.846	13584.8	2712407	2	9	1.2338	0.8105	0.9528
	Cytoplasm	3	42.9018	490.202	185.534	157	1605	0.7457	21030.5	4199070	2	9	1.436	0.6964	0.9219
Cell 9, Slice 2	Nucleolus	4	9.9817	500.43	163.653	216	1245	0.4994	4995.15	997358	2	10	1.3634	0.7334	0.7871		536.054	392.462	1.36588
	Nucleus	5	27.1605	522.963	179.474	167	1245	0.8334	14203.9	2836030	2	10	1.3019	0.7681	0.9496
	Cytoplasm	6	48.1656	466.051	182.852	152	1246	0.7846	22447.6	4482012	2	10	1.3598	0.7354	0.9329
Cell 9, Slice 3	Nucleolus	7	8.4341	491.279	149.156	213	1458	0.5595	4143.5	827314	2	11	1.6857	0.5932	0.871		526.703	419.193	1.25647
	Nucleus	8	26.9551	515.62	172.258	162	1458	0.8434	13898.6	2775064	2	11	1.3292	0.7523	0.9431
	Cytoplasm	9	45.5562	476.247	170.706	155	1458	0.8098	21696	4331943	2	11	1.3734	0.7281	0.9469
Cell 10 (lower), Slice 1	Nucleolus	1	3.3155	306.293	68.001	173	561	0.8087	1015.53	202766	2	26	1.3083	0.7643	0.9019		307.189	199.715	1.53813	1.5507	84.9204	78.8486	3.38063	0.666067
	Nucleus	2	84.2009	307.153	78.5942	152	910	0.4789	25862.6	5163863	2	26	1.5627	0.6399	0.7578
	Cytoplasm	3	164.38	254.749	82.5633	143	910	0.8335	41875.6	8361107	2	26	1.1135	0.898	0.9303
Cell 10, Slice 2	Nucleolus	4	2.9149	293.837	65.2394	165	605	0.8581	856.498	171013	2	27	1.6101	0.6211	0.9238		311.169	201.647	1.54314
	Nucleus	5	81.6717	310.551	77.1301	155	1362	0.4389	25363.2	5064151	2	27	1.4693	0.6806	0.7106
	Cytoplasm	6	165.317	255.449	82.1833	142	1362	0.8154	42229.9	8431848	2	27	1.1351	0.881	0.93
Cell 10, Slice 3	Nucleolus	7	3.9115	275.579	65.1398	166	662	0.6813	1077.94	215227	2	28	1.8756	0.5332	0.8962		302.443	192.539	1.57082
	Nucleus	8	88.8887	301.261	75.5853	157	911	0.4821	26778.7	5346784	2	28	1.4755	0.6777	0.7406
	Cytoplasm	9	161.61	252.338	80.5198	146	911	0.7584	40780.5	8142445	2	28	1.1325	0.883	0.8946
																			Mean Cell 1-10	1.6254	55.5294	55.6608	5.35162	0.73299
																			StDev	0.667483	18.9746	32.3364	2.94401	0.0861216
35x35 µm2		Measurement #	Area	Mean	StDev	Min	Max	Circularity	Integrated Density	Raw Int Den	Channel	Slice	AR	Round	Solidity		Mean Intensity Nucleus	Mean Intensity Cytoplasm	Mean Nucleus/Mean Cytoplasm	Mean from 3 Slices	Area Nucleus	Area Cytoplasm	Area Nucleolus	Roundness Nucleus		Circularity Nucleus
Cell 1, Slice 1	Nucleolus	1	5.1286	500.884	123.188	249	983	0.7303	2568.82	512905	2	6	1.5785	0.6335	0.9188		1167.23	1100.86	1.06029	1.12112	57.3059	47.4076	4.03007	0.361767	Cell 1	0.5315
	Nucleus	2	56.5647	1106.82	444.484	246	2797	0.4808	62606.7	12500377	2	6	2.8598	0.3497	0.8143										Cell 2	0.652167
	Cytoplasm	3	119.63	1103.67	481.57	185	3134	0.3393	132033	26362351	2	6	2.7525	0.3633	0.7525										Cell 3	0.7009
Cell 1, Slice 2	Nucleolus	4	3.2504	532.817	147.194	258	1195	0.7348	1731.89	345798	2	7	1.4556	0.687	0.9245		1239.09	1146.69	1.08057						Cell 4	0.767833
	Nucleus	5	59.8001	1200.7	426.689	243	3043	0.5591	71802	14336364	2	7	2.7543	0.3631	0.8356										Cell 5	0.659967
	Cytoplasm	6	99.206	1179.25	462.989	184	3353	0.405	116988	23358545	2	7	2.4451	0.409	0.842										Cell 6	0.656967
Cell 1, Slice 3	Nucleolus	7	3.7112	775.305	320.07	230	1913	0.6678	2877.32	574501	2	8	1.488	0.6721	0.8547		1311.19	1072.55	1.22249						Cell 7	0.7482
	Nucleus	8	55.553	1275.39	399.975	230	2984	0.5546	70851.7	14146627	2	8	2.6842	0.3725	0.8802										Cell 8	0.686433
	Cytoplasm	9	95.3045	1190.79	482.586	171	3449	0.4257	113487	22659473	2	8	2.3736	0.4213	0.8625										Cell 9	0.527167
Cell2 (left), Slice 1	Nucleolus	1	5.4591	604.879	197.125	228	1533	0.462	3302.12	659318	2	4	2.8646	0.3491	0.8086		703.822	468.022	1.50382	1.66742	62.4428	51.4444	5.61103	0.5217	Cell 10	0.639767
	Nucleus	2	59.4094	694.73	243.433	171	2184	0.6041	41273.5	8240887	2	4	1.9878	0.5031	0.8998										Mean	0.65709
	Cytoplasm	3	108.862	591.744	258.613	159	2184	0.5129	64418.5	12862137	2	4	2.1925	0.4561	0.8284										StDev	0.075054
Cell 2, Slice 2	Nucleolus	4	5.2738	550.786	158.389	239	1182	0.579	2904.75	579978	2	5	2.4722	0.4045	0.866		874.242	549.339	1.59144
	Nucleus	5	61.9086	846.688	291.077	177	2158	0.6152	52417.3	10465911	2	5	1.9731	0.5068	0.9176
	Cytoplasm	6	115.824	708.274	321.952	142	2158	0.5259	82035	16379540	2	5	2.0288	0.4929	0.8188
Cell 2, Slice 3	Nucleolus	7	6.1002	634.802	229.139	260	1789	0.3329	3872.43	773189	2	6	3.929	0.2545	0.7582		955.58	501.094	1.90699
	Nucleus	8	66.0105	925.937	320.446	190	2648	0.7372	61121.5	12203848	2	6	1.8012	0.5552	0.948
	Cytoplasm	9	116.976	740.837	375.132	153	2648	0.543	86659.9	17302985	2	6	1.9546	0.5116	0.8261
Cell 3 (right), Slice 1	Nucleolus	1	7.7079	854.087	244.331	336	1878	0.8215	6583.22	1314440	2	5	1.2572	0.7954	0.9503		891.477	496.978	1.7938	1.76273	74.7851	110.587	10.1186	0.612933
	Nucleus	2	75.0806	887.638	305.094	188	2269	0.7338	66644.4	13306578	2	5	1.6093	0.6214	0.9444
	Cytoplasm	3	199.098	644.297	360.433	140	2329	0.367	128278	25612743	2	5	1.9876	0.5031	0.7448
Cell 3, Slice 2	Nucleolus	4	11.4241	867.462	256.887	326	1850	0.7582	9909.98	1978680	2	6	1.27	0.7874	0.9237		1189.49	680.15	1.74887
	Nucleus	5	76.483	1141.39	379.777	236	2889	0.742	87297.1	17430202	2	6	1.641	0.6094	0.9449
	Cytoplasm	6	182.851	873.078	467.256	142	2889	0.3031	159643	31875220	2	6	2.4387	0.4101	0.6917
Cell 3, Slice 3	Nucleolus	7	11.2238	670.659	173.256	306	1587	0.8337	7527.33	1502946	2	7	1.347	0.7424	0.9522		1265.88	725.217	1.74552
	Nucleus	8	72.7918	1174.1	431.862	241	3116	0.6269	85465.1	17064425	2	7	1.6447	0.608	0.8646
	Cytoplasm	9	174.167	912.827	508.763	147	3116	0.3116	158984	31743541	2	7	2.5903	0.3861	0.7164
Cell 4, Slice 1	Nucleolus	1	20.5444	432.38	190.095	187	1919	0.8202	8882.99	1773624	2	20	1.1543	0.8664	0.9591		1099.77	1174.11	0.936682	0.958435	89.1074	20.2706	20.8983	0.850733
	Nucleus	2	90.3362	947.991	424.74	187	3203	0.9346	85637.9	17098921	2	20	1.2034	0.831	0.9821
	Cytoplasm	3	111.942	991.635	428.731	187	3203	0.858	111006	22164029	2	20	1.1198	0.893	0.9605
Cell 4, Slice 2	Nucleolus	4	19.2422	392.328	154.971	190	1881	0.8836	7549.25	1507323	2	21	1.0896	0.9178	0.9479		1043.3	1131.1	0.922376
	Nucleus	5	89.1191	902.743	397.498	190	2758	0.8832	80451.7	16063412	2	21	1.1778	0.849	0.971
	Cytoplasm	6	106.774	940.501	405.984	174	2758	0.8794	100421	20050546	2	21	1.1758	0.8505	0.9572
Cell 4, Slice 3	Nucleolus	7	22.9083	441.082	221.018	177	1754	0.8405	10104.5	2017510	2	22	1.0777	0.9279	0.9565		1018.66	1002.38	1.01625
	Nucleus	8	87.867	868.078	379.807	177	2411	0.827	76275.5	15229567	2	22	1.1465	0.8722	0.9547
	Cytoplasm	9	109.418	894.53	388.131	172	2411	0.8948	97877.8	19542807	2	22	1.133	0.8826	0.9659
Cell 5 (upper), Slice 1	Nucleolus	1	2.7496	756.124	237.625	325	1766	0.8191	2079.04	415112	2	15	1.2725	0.7858	0.9449		1419.52	1076.98	1.31807	1.31879	34.3207	16.2973	4.9082	0.7496
	Nucleus	2	34.5578	1366.74	461.627	253	3196	0.6276	47231.6	9430503	2	15	1.398	0.7153	0.8346
	Cytoplasm	3	50.795	1274.11	448.225	229	3196	0.7774	64718.6	12922065	2	15	1.2069	0.8286	0.9257
Cell 5, Slice 2	Nucleolus	4	4.8681	689.334	271.97	327	1892	0.5276	3355.78	670033	2	16	1.9792	0.5053	0.757		1376.55	1019.42	1.35033
	Nucleus	5	34.1972	1278.72	501.045	237	3065	0.6362	43728.8	8731116	2	16	1.3397	0.7464	0.8466
	Cytoplasm	6	52.3476	1188.81	472.223	184	3065	0.8191	62231.6	12425488	2	16	1.1591	0.8627	0.9406
Cell 5, Slice 3	Nucleolus	7	7.1069	703.124	325.228	279	2263	0.8437	4997.03	997733	2	17	1.6128	0.62	0.9588		1368.58	1062.57	1.28799
	Nucleus	8	34.2072	1230.32	501.275	217	2829	0.7161	42086	8403117	2	17	1.2705	0.7871	0.8806
	Cytoplasm	9	48.7115	1180.38	465.774	276	2829	0.7824	57497.9	11480339	2	17	1.1019	0.9075	0.9207
Cell 6 (lower), Slice 1	Nucleolus	1	12.4058	1112.22	329.838	420	2532	0.3341	13797.9	2754962	2	3	2.8276	0.3537	0.6286		1507.88	829.627	1.81754	2.06032	92.3162	167.948	12.5627	0.563033
	Nucleus	2	92.1843	1454.63	466.325	365	3485	0.6464	134094	26773951	2	3	1.8564	0.5387	0.9243
	Cytoplasm	3	264.017	1047.85	510.863	147	3485	0.4023	276651	55237629	2	3	2.8772	0.3476	0.6997
Cell 6, Slice 2	Nucleolus	4	14.8248	1256.05	406.097	435	3334	0.3618	18620.7	3717913	2	4	2.5907	0.386	0.7155		2040.42	1003.78	2.03274
	Nucleus	5	92.3746	1914.54	652.58	418	4006	0.6377	176855	35311859	2	4	1.7661	0.5662	0.9271
	Cytoplasm	6	259.885	1327.5	714.184	154	4006	0.3993	344998	68884220	2	4	2.541	0.3936	0.7132
Cell 6, Slice 3	Nucleolus	7	10.4575	1369.38	497.294	527	3296	0.3312	14320.3	2859260	2	5	3.1725	0.3152	0.612		2078.76	891.914	2.33068
	Nucleus	8	92.3896	1998.47	745.221	182	4095	0.6868	184638	36865751	2	5	1.7118	0.5842	0.9351
	Cytoplasm	9	256.89	1289.88	825.387	156	4095	0.3898	331358	66160672	2	5	2.6246	0.381	0.7013
Cell 7 (upper), Slice 1	Nucleolus	1	3.3907	736.47	244.414	296	1744	0.7396	2497.13	498590	2	20	1.3667	0.7317	0.9319		1514.15	741.661	2.04157	2.05174	45.8267	32.072	4.14027	0.756267
	Nucleus	2	46.3275	1457.23	470.066	296	3001	0.7643	67509.9	13479387	2	20	1.3404	0.746	0.9284
	Cytoplasm	3	81.8019	1146.92	558.213	163	3001	0.6866	93819.9	18732578	2	20	1.4707	0.6799	0.9235
Cell 7, Slice 2	Nucleolus	4	4.768	868.052	307.389	401	2236	0.7313	4138.85	826385	2	21	1.7581	0.5688	0.9041		1497.56	737.087	2.03173
	Nucleus	5	45.7466	1431.95	489.144	308	3406	0.7803	65506.7	13079416	2	21	1.3023	0.7679	0.9348
	Cytoplasm	6	76.7985	1150.99	566.438	176	3406	0.5712	88394.6	17649343	2	21	1.5115	0.6616	0.846
Cell 7, Slice 3	Nucleolus	7	4.2621	848.086	240.282	427	1730	0.6856	3614.65	721721	2	22	1.8883	0.5296	0.8657		1436.36	689.919	2.08193
	Nucleus	8	45.406	1381.14	493.983	314	2997	0.7441	62712.1	12521435	2	22	1.3246	0.7549	0.9071
	Cytoplasm	9	75.0957	1107.86	562.777	184	2997	0.5922	83195.6	16611278	2	22	1.5198	0.658	0.859
Cell 8 (lower), Slice 1	Nucleolus	1	10.9032	783.52	329.002	235	2546	0.7092	8542.91	1705723	2	1	1.3972	0.7157	0.9164		1327.6	451.42	2.94094	2.95791	92.4831	134.508	10.571	0.590533
	Nucleus	2	96.0257	1265.82	414.024	235	2925	0.7202	121551	24269597	2	1	1.6148	0.6193	0.9019
	Cytoplasm	3	236.841	781.614	520.041	154	2925	0.624	185118	36961730	2	1	1.1603	0.8619	0.8775
Cell 8, Slice 2	Nucleolus	4	10.8582	684.535	291.441	284	2250	0.7604	7432.8	1484072	2	2	1.3694	0.7302	0.9161		1325.87	424.308	3.12479
	Nucleus	5	93.4564	1251.36	454.949	278	2970	0.7104	116948	23350368	2	2	1.6902	0.5916	0.9053
	Cytoplasm	6	251.266	731.924	535.284	144	2970	0.5409	183907	36719894	2	2	1.2451	0.8032	0.8439
Cell 8, Slice 3	Nucleolus	7	9.9517	591.817	187.541	239	1535	0.7922	5889.56	1175940	2	3	1.2487	0.8009	0.9344		1269.96	452.262	2.80801
	Nucleus	8	87.9672	1193.24	504.35	220	3323	0.6287	104966	20958063	2	3	1.7836	0.5607	0.8762
	Cytoplasm	9	192.868	790.223	558.359	148	3323	0.551	152409	30430705	2	3	1.394	0.7173	0.8378
Cell 9 (upper), Slice 1	Nucleolus	1	0.571	717.719	199.593	279	1319	0.8169	409.786	81820	2	3	1.7944	0.5573	0.9344		890.196	601.052	1.48106	1.37457	41.3776	60.1791	0.904867	0.589033
	Nucleus	2	43.618	887.937	326.742	180	2216	0.5815	38730	7733044	2	3	1.6491	0.6064	0.8239
	Cytoplasm	3	132.722	695.334	325.303	129	2216	0.6539	92286.2	18426351	2	3	1.412	0.7082	0.9188
Cell 9, Slice 2	Nucleolus	4	0.601	751.267	173.296	342	1378	0.5354	451.516	90152	2	4	1.692	0.591	0.7742		1025.28	739.709	1.38606
	Nucleus	5	39.5812	1021.12	360.671	207	2788	0.4937	40417.3	8069929	2	4	1.7635	0.5671	0.7883
	Cytoplasm	6	91.5232	861.413	364.696	135	2788	0.5792	78839.2	15741462	2	4	1.4489	0.6902	0.8572
Cell 9, Slice 3	Nucleolus	7	1.5426	821.857	172.827	464	1409	0.8547	1267.78	253132	2	5	1.0986	0.9102	0.9086		1023.76	814.719	1.25658
	Nucleus	8	40.9335	1016.15	336.16	175	2399	0.5063	41594.4	8304967	2	5	1.6846	0.5936	0.8271
	Cytoplasm	9	80.4246	917.239	363.483	110	2489	0.5966	73768.6	14729029	2	5	1.3007	0.7688	0.8631
Cell 10 (lower), Slice 1	Nucleolus	1	7.8481	610.114	299.363	175	2061	0.9413	4788.26	956049	2	12	1.108	0.9025	0.9673		1589.11	839.625	1.89264	1.56421	31.6981	37.1188	6.4892	0.6324
	Nucleus	2	35.7148	1373.98	609.552	175	3297	0.6464	49071.5	9797869	2	12	1.2894	0.7756	0.875
	Cytoplasm	3	67.6182	1121.86	587.51	99	3297	0.7856	75858.4	15146282	2	12	1.0899	0.9175	0.9272
Cell 10, Slice 2	Nucleolus	4	6.3056	487.256	177.217	157	1450	0.8526	3072.42	613455	2	14	1.6099	0.6211	0.9516		1309.77	899.233	1.45655
	Nucleus	5	31.1772	1143.42	553.549	157	3367	0.5918	35648.6	7117787	2	14	1.7179	0.5821	0.8247
	Cytoplasm	6	68.9103	1009.71	496.285	95	3367	0.7948	69579.4	13892602	2	14	1.1512	0.8687	0.9323
Cell 10, Slice 3	Nucleolus	7	5.3139	531.792	195.73	171	1606	0.3239	2825.88	564231	2	15	1.7027	0.5873	0.5525		1161.66	864.683	1.34345
	Nucleus	8	28.2022	1042.98	497.59	104	3087	0.6811	29414.3	5873015	2	15	1.8537	0.5395	0.876
	Cytoplasm	9	69.922	936.596	443.945	72	3087	0.8243	65488.7	13075819	2	15	1.1892	0.8409	0.9414
																			Mean Cell 1-10	1.68372	62.1664	67.7833	8.02343	0.6228
																			StDev	0.576669	23.8973	51.8343	5.74287	0.137497
															small	large
														Mean	1.6254	1.68372
														StDev	0.667483	0.576669

## Sheet: Exp 4 (05.04.17)
15x15 µm2		Measurement #	Area	Mean	StDev	Min	Max	Circularity	Integrated Density	Raw Int Den	Channel	Slice	AR	Round	Solidity		Mean Intensity Nucleus	Mean Intensity Cytoplasm	Mean Nucleus/Mean Cytoplasm	Mean from 3 Slices	Area Nucleus Mittelwert	Area Cytoplasm Mittelwert	Area Nucleolus	Roundness Nucleus		Circularity Nucleus
Cell 1 (upper), Slice 1	Nucleolus	1	6.3957	227.629	66.2867	59	581	0.2974	1455.85	290682	2	22	2.6066	0.3836	0.5537		244.282	80.4894	3.03496	3.14691	44.0771	83.1057	6.92323	0.662533	Cell 1	0.7571
	Nucleus	2	40.7883	241.671	81.7119	38	680	0.716	9857.35	1968171	2	22	1.496	0.6685	0.8989										Cell 2	0.882
	Cytoplasm	3	121.558	134.573	100.418	22	680	0.7451	16358.5	3266223	2	22	1.0332	0.9679	0.8972										Cell 3	0.815267
Cell 1, Slice 2	Nucleolus	4	6.8865	199.487	59.5999	62	483	0.8715	1373.77	274295	2	23	1.2578	0.795	0.9555		235.264	74.3821	3.16291						Cell 4	0.728933
	Nucleus	5	44.5696	229.736	84.6833	31	1244	0.7812	10239.2	2044422	2	23	1.543	0.6481	0.9419										Cell 5	0.6403
	Cytoplasm	6	127.468	128.702	97.4461	21	1244	0.7598	16405.4	3275594	2	23	1.0961	0.9124	0.8898										Cell 6	0.725833
Cell 1, Slice 3	Nucleolus	7	7.4875	189.485	54.8321	69	457	0.9254	1418.77	283280	2	24	1.114	0.8977	0.9651		225.57	69.5591	3.24285						Cell 7	0.6405
	Nucleus	8	46.8734	219.805	82.6473	29	568	0.7741	10303	2057159	2	24	1.4903	0.671	0.9469										Cell 8	0.618267
	Cytoplasm	9	132.522	122.702	93.6529	21	568	0.7926	16260.7	3246690	2	24	1.0491	0.9532	0.9071										Cell 9	0.820467
Cell2 middle), Slice 1	Nucleolus	1	4.9934	152.489	48.3679	51	329	0.9542	761.434	152032	2	33	1.0277	0.973	0.9591		215.865	90.3233	2.38991	2.20921	40.2941	74.6299	6.27553	0.724367	Cell 10	0.687367
	Nucleus	2	38.3993	207.624	78.2953	41	669	0.8446	7972.6	1591851	2	33	1.4608	0.6846	0.9583										Mean	0.731603
	Cytoplasm	3	131.5	124.576	79.0626	19	669	0.8145	16381.8	3270871	2	33	1.2116	0.8254	0.926										StDev	0.083453
Cell 2, Slice 2	Nucleolus	4	7.2271	158.078	53.0988	43	445	0.9351	1142.44	228106	2	34	1.0215	0.9789	0.9617		213.471	91.0503	2.34454
	Nucleus	5	42.0253	203.945	81.1112	39	745	0.9299	8570.84	1711300	2	34	1.3369	0.748	0.9813
	Cytoplasm	6	126.271	128.624	81.4533	23	745	0.7548	16241.5	3242858	2	34	1.2945	0.7725	0.8857
Cell 2, Slice 3	Nucleolus	7	6.6061	143.296	50.2234	42	454	0.9356	946.624	189008	2	35	1.0679	0.9364	0.9568		220.746	116.602	1.89317
	Nucleus	8	40.4577	208.1	78.7805	42	650	0.8715	8419.24	1681031	2	35	1.3505	0.7405	0.9657
	Cytoplasm	9	87.0006	159.151	80.6863	27	650	0.9308	13846.2	2764610	2	35	1.223	0.8176	0.9807
Cell 3 (lower), Slice 1	Nucleolus	1	4.9533	108.344	39.2538	34	305	0.8867	536.658	107152	2	35	1.1852	0.8437	0.9496		142.135	88.0463	1.61432	1.49159	42.4293	58.6782	4.41907	0.597233
	Nucleus	2	44.8851	138.406	52.1409	31	488	0.8127	6212.36	1240392	2	35	1.7535	0.5703	0.9632
	Cytoplasm	3	123.391	106.365	54.1922	21	488	0.689	13124.6	2620518	2	35	1.182	0.846	0.8495
Cell 3, Slice 2	Nucleolus	4	3.8915	97.7079	37.3389	29	248	0.8978	380.231	75919	2	36	1.244	0.8039	0.9534		139.034	92.9165	1.49633
	Nucleus	5	46.9235	135.606	51.4427	29	508	0.8174	6363.12	1270495	2	36	1.6775	0.5961	0.9604
	Cytoplasm	6	111.176	110.934	53.7855	20	508	0.763	12333.2	2462520	2	36	1.3199	0.7576	0.9005
Cell 3, Slice 3	Nucleolus	7	4.4124	90.6322	35.2689	32	333	0.9023	399.904	79847	2	40	1.3605	0.735	0.9597		135.452	99.2954	1.36413
	Nucleus	8	35.4794	129.878	49.8683	31	404	0.8157	4608	920057	2	40	1.5992	0.6253	0.9561
	Cytoplasm	9	68.7551	115.077	52.0866	24	466	0.7916	7912.12	1579776	2	40	1.0268	0.9739	0.9232
Cell 4 (upper), Slice 1	Nucleolus	1	6.6161	270.715	85.8696	76	850	0.8779	1791.07	357614	2	26	1.2967	0.7712	0.9392		368.334	194.149	1.89717	1.93193	32.067	20.1036	7.69123	0.3365
	Nucleus	2	31.5077	347.835	126.996	56	909	0.5537	10959.5	2188231	2	26	3.1551	0.3169	0.9014
	Cytoplasm	3	51.8618	287.519	135.309	27	909	0.6395	14911.2	2977254	2	26	2.0919	0.478	0.9222
Cell 4, Slice 2	Nucleolus	4	8.4692	270.185	86.1722	88	806	0.8196	2288.24	456883	2	27	1.7739	0.5637	0.9503		346.529	181.077	1.91371
	Nucleus	5	33.1655	327.034	122.352	45	846	0.4915	10846.2	2165618	2	27	2.8218	0.3544	0.92
	Cytoplasm	6	48.9068	280.055	128.467	31	846	0.6557	13696.6	2734742	2	27	2.3792	0.4203	0.9413
Cell 4, Slice 3	Nucleolus	7	7.9884	263.021	86.7011	84	644	0.8411	2101.11	419518	2	28	1.744	0.5734	0.9678		329.582	166.044	1.98491
	Nucleus	8	31.5278	312.717	120.097	39	823	0.5432	9859.26	1968552	2	28	2.9572	0.3382	0.924
	Cytoplasm	9	55.7433	249	127.297	24	823	0.6864	13880.1	2771374	2	28	2.274	0.4398	0.9617
Cell 5 (lower) Slice 1	Nucleolus	1	3.0301	727.182	241.322	339	1793	0.5794	2203.41	439945	2	12	2.0794	0.4809	0.8351		884.042	345.862	2.55605	2.20055	22.6562	17.122	4.23377	0.540067
	Nucleus	2	20.8649	861.261	429.873	55	2280	0.6235	17970.1	3588012	2	12	1.9877	0.5031	0.87
	Cytoplasm	3	39.1906	620.259	480.676	26	2280	0.6361	24308.3	4853524	2	12	1.6794	0.5954	0.8717
Cell 5, Slice 2	Nucleolus	4	3.5409	544.249	143.127	260	1245	0.7541	1927.14	384784	2	13	1.4917	0.6704	0.9001		801.068	348.266	2.30016
	Nucleus	5	23.1938	761.861	413.868	43	2212	0.6412	17670.5	3528178	2	13	1.8021	0.5549	0.8956
	Cytoplasm	6	39.0804	593.731	436.827	24	2250	0.63	23203.2	4632879	2	13	1.7006	0.588	0.8779
Cell 5, Slice 3	Nucleolus	7	6.1303	543.973	199.158	143	1285	0.5851	3334.7	665823	2	14	2.1363	0.4681	0.8087		690.877	395.817	1.74544
	Nucleus	8	23.91	653.211	357.696	41	2199	0.6562	15618.3	3118428	2	14	1.7787	0.5622	0.8909
	Cytoplasm	9	41.0637	545.689	413.002	27	2284	0.6587	22408	4474102	2	14	1.558	0.6418	0.9056
Cell 6, Slice 1	Nucleolus																184.515	133.975	1.37723	1.34122	16.4025	107.924	1.16445	0.754533
	Nucleus	1	23.6045	184.514	63.8789	42	544	0.7525	4355.37	869617	2	5	1.1213	0.8918	0.8929
	Cytoplasm	2	118.744	144.022	72.3547	23	661	0.7393	17101.7	3414615	2	5	1.0566	0.9465	0.8869
Cell 6, Slice 2	Nucleolus	3	0.6661	205.301	55.5328	107	405	0.4911	136.754	27305	2	6	1.4826	0.6745	0.8135		181.765	134.701	1.34939
	Nucleus	4	23.9401	182.42	62.7273	46	483	0.6286	4367.15	871968	2	6	1.1725	0.8528	0.849
	Cytoplasm	5	124.964	143.843	69.4052	24	513	0.7545	17975.2	3589027	2	6	1.0428	0.9589	0.9036
Cell 6, Slice 3	Nucleolus	6	1.6628	200.518	52.1381	72	365	0.7964	333.418	66572	2	7	1.9267	0.519	0.9339		181.795	140.162	1.29704
	Nucleus	7	24.8866	183.046	63.6214	38	478	0.6152	4555.39	909553	2	7	1.2213	0.8188	0.8702
	Cytoplasm	8	129.271	140.938	68.3545	24	539	0.7455	18219.2	3637746	2	7	1.0459	0.9561	0.8966
Cell 7 (upper), Slice 1	Nucleolus	1	3.6261	249.779	60.8133	78	446	0.8969	905.716	180840	2	31	1.2161	0.8223	0.9452		402.304	180.036	2.23457	2.05295	34.7515	16.6529	5.50757	0.484167
	Nucleus	2	32.5895	385.333	137.143	59	1100	0.6386	12557.8	2507360	2	31	1.9665	0.5085	0.9084
	Cytoplasm	3	52.0771	308.509	162.563	27	1100	0.6355	16066.3	3207881	2	31	2.2245	0.4495	0.8887
Cell 7, Slice 2	Nucleolus	4	5.4842	287.938	98.9969	90	725	0.2851	1579.1	315292	2	32	3.2936	0.3036	0.5594		385.374	199.138	1.93521
	Nucleus	5	36.1555	370.594	139.931	54	975	0.6639	13399	2675319	2	32	2.1465	0.4659	0.9036
	Cytoplasm	6	50.2591	322.481	156.077	29	975	0.6065	16207.6	3236092	2	32	2.037	0.4909	0.8972
Cell 7, Slice 3	Nucleolus	7	7.4124	285.204	86.7868	105	651	0.3641	2114.05	422102	2	33	3.029	0.3301	0.7033		389.654	195.898	1.98907
	Nucleus	8	35.5094	367.851	129.558	67	952	0.633	13062.2	2608062	2	33	2.0914	0.4781	0.8921
	Cytoplasm	9	51.8768	313.599	151.213	28	952	0.7441	16268.5	3248256	2	33	1.9142	0.5224	0.9221
Cell 8 (lower), Slice 1	Nucleolus	1	7.6278	268.469	75.0471	76	653	0.6949	2047.82	408878	2	24	2.5063	0.399	0.9155		411.412	152.026	2.7062	2.60364	44.8767	55.9654	8.4408	0.365
	Nucleus	2	45.3158	387.35	143.014	41	1173	0.6246	17553.1	3504746	2	24	2.7267	0.3667	0.9319
	Cytoplasm	3	99.5666	259.129	169.89	27	1173	0.634	25800.6	5151490	2	24	1.4029	0.7128	0.8224
Cell 8, Slice 2	Nucleolus	4	8.2137	308.027	109.614	107	787	0.5561	2530.05	505164	2	25	2.785	0.3591	0.8314		394.431	155.273	2.54024
	Nucleus	5	45.1856	378.725	132.206	36	1100	0.617	17112.9	3416855	2	25	2.6462	0.3779	0.8905
	Cytoplasm	6	99.5266	256.722	161.553	24	1100	0.6484	25550.6	5101571	2	25	1.4996	0.6669	0.8387
Cell 8, Slice 3	Nucleolus	7	9.4809	348.706	113.084	74	891	0.5206	3306.04	660101	2	26	2.8199	0.3546	0.8558		390.998	152.466	2.5645
	Nucleus	8	44.1288	381.911	125.32	69	1136	0.6132	16853.3	3365020	2	26	2.854	0.3504	0.935
	Cytoplasm	9	103.433	250.357	158.101	24	1136	0.6496	25895.2	5170369	2	26	1.5845	0.6311	0.853
Cell 9, Slice 1	Nucleolus	1	10.3473	136.295	48.7981	39	391	0.3077	1410.29	281585	2	14	2.2033	0.4539	0.552		157.263	90.7373	1.73317	1.60222	65.4228	80.2343	12.2772	0.791767
	Nucleus	2	60.7767	153.693	58.4318	29	538	0.7717	9340.96	1865066	2	14	1.2827	0.7796	0.9268
	Cytoplasm	3	154.148	115.559	62.0334	21	538	0.4231	17813.2	3556682	2	14	1.7817	0.5613	0.7117
Cell 9, Slice 2	Nucleolus	4	12.8715	127.428	46.6735	37	405	0.327	1640.19	327489	2	15	2.3154	0.4319	0.5922		151.879	92.3124	1.64527
	Nucleus	5	68.2041	147.264	58.7003	25	434	0.8566	10044	2005447	2	15	1.2334	0.8108	0.95
	Cytoplasm	6	151.569	117.04	62.1066	18	499	0.4295	17739.6	3541987	2	15	1.7411	0.5743	0.701
Cell 9, Slice 3	Nucleolus	7	13.6128	113.981	41.428	30	330	0.3442	1551.6	309801	2	16	2.8791	0.3473	0.6628		148.851	104.222	1.42821
	Nucleus	8	67.2876	141.796	57.618	26	538	0.8331	9541.14	1905034	2	16	1.274	0.7849	0.9399
	Cytoplasm	9	131.255	123.484	58.7844	24	538	0.4775	16207.9	3236154	2	16	1.6765	0.5965	0.7141
Cell 10, Slice 1	Nucleolus	1	8.7496	168.426	57.1088	51	401	0.2237	1473.67	294240	2	16	4.8762	0.2051	0.4257		207.51	124.154	1.67139	1.50969	51.7082	23.5478	7.8331	0.575033
	Nucleus	2	53.3292	201.098	69.2195	39	620	0.7847	10724.4	2141287	2	16	1.8725	0.5341	0.9472
	Cytoplasm	3	84.3011	172.829	77.0604	28	721	0.747	14569.7	2909056	2	16	2.0319	0.4922	0.9465
Cell 10, Slice 2	Nucleolus	4	7.3924	163.53	53.2727	51	392	0.8897	1208.88	241371	2	17	1.3007	0.7688	0.9701		199.449	132.908	1.50066
	Nucleus	5	51.7616	194.319	68.589	34	567	0.5761	10058.3	2008287	2	17	1.8296	0.5466	0.8853
	Cytoplasm	6	77.4897	173.929	71.9467	27	567	0.7358	13477.7	2691036	2	17	2.1399	0.4673	0.9645
Cell 10, Slice 3	Nucleolus	7	7.3573	155.711	52.8281	52	500	0.9256	1145.61	228739	2	18	1.1356	0.8806	0.9496		194.977	143.679	1.35703
	Nucleus	8	50.0337	189.203	64.2862	36	601	0.7013	9466.52	1890135	2	18	1.5519	0.6444	0.907
	Cytoplasm	9	63.9771	179.281	65.9535	33	601	0.8117	11469.9	2290140	2	18	1.8864	0.5301	0.9765
																			Mean Cell 1-10	2.00899	39.4685	53.7964	6.4766	0.58312
																			StDev	0.563866	14.044	32.8721	2.97176	0.156163
35x35 µm2		Measurement #	Area	Mean	StDev	Min	Max	Circularity	Integrated Density	Raw Int Den	Channel	Slice	AR	Round	Solidity		Mean Intensity Nucleus	Mean Intensity Cytoplasm	Mean Nucleus/Mean Cytoplasm	Mean from 3 Slices	Area Nucleus	Area Cytoplasm	Area Nucleolus	Roundness Nucleus		Circularity Nucleus
Cell 1 (upper left), Slice 1	Nucleolus	1	8.2588	479.464	215.537	120	1654	0.3216	3959.81	790637	2	11	2.6681	0.3748	0.5968		870.889	348.602	2.49824	2.51186	40.9235	60.967	7.4558	0.638567	Cell 1	0.501067
	Nucleus	2	42.5863	794.981	388.258	3	2101	0.5222	33855.3	6759722	2	11	1.596	0.6266	0.7987										Cell 2	0.6856
	Cytoplasm	3	107.815	524.918	435.348	0	2749	0.7339	56594.2	11299905	2	11	1.3722	0.7288	0.9416										Cell 3	0.536
Cell 1, Slice 2	Nucleolus	4	6.8765	447.832	244.171	74	1684	0.2325	3079.52	614873	2	12	2.5611	0.3905	0.539		849.821	345.744	2.45795						Cell 4	0.609333
	Nucleus	5	42.4911	784.765	348.371	0	2029	0.5027	33345.6	6657950	2	12	1.5077	0.6633	0.8111										Cell 5	0.816833
	Cytoplasm	6	99.6468	532.951	418.143	0	2301	0.6649	53106.8	10603584	2	12	1.3035	0.7672	0.9248										Cell 6	0.687733
Cell 1, Slice 3	Nucleolus	7	7.2321	589.62	289.181	102	1540	0.256	4264.2	851412	2	13	2.8707	0.3484	0.5409		850.883	329.878	2.57939						Cell 7	0.5698
	Nucleus	8	37.6931	800.755	332.416	5	2118	0.4783	30182.9	6026484	2	13	1.598	0.6258	0.7861										Cell 8	0.778633
	Cytoplasm	9	98.2093	510.602	408.991	0	2118	0.7114	50145.9	10012392	2	13	1.2469	0.802	0.9205										Cell 11	137.21
Cell2 (upper right), Slice 1	Nucleolus	1	5.5242	474.222	193.532	93	1391	0.9018	2619.72	523067	2	9	1.1355	0.8807	0.9517		1145.13	708.777	1.61564	1.49124	24.2489	16.3107	5.9249	0.863933	Cell 10	0.879467
	Nucleus	2	22.7631	982.315	435.849	93	2607	0.7092	22360.5	4464620	2	9	1.1373	0.8793	0.9297										Mean	14.3274
	Cytoplasm	3	41.5295	858.708	415.854	4	2607	0.7067	35661.7	7120407	2	9	1.3627	0.7338	0.9074										StDev	40.9609
Cell 2, Slice 2	Nucleolus	4	6.5009	382.74	177.408	49	1407	0.9041	2488.15	496797	2	10	1.1518	0.8682	0.9654		1168.62	814.218	1.43527
	Nucleus	5	23.8399	954.32	494.624	49	2448	0.6869	22750.9	4542562	2	10	1.1992	0.8339	0.91
	Cytoplasm	6	37.6881	902.841	441.672	49	2448	0.6482	34026.3	6793878	2	10	1.412	0.7082	0.8959
Cell 2, Slice 3	Nucleolus	7	5.7496	369.798	185.937	58	1349	0.8806	2126.2	424528	2	11	1.3475	0.7421	0.9507		1161.69	816.477	1.42281
	Nucleus	8	26.1437	987.535	509.218	58	2609	0.6607	25817.9	5154933	2	11	1.1382	0.8786	0.9203
	Cytoplasm	9	42.4611	921.801	458.393	55	2609	0.8332	39140.6	7815029	2	11	1.2514	0.7991	0.9489
Cell 3 (lower), Slice 1	Nucleolus	1	8.97	306.256	167.263	11	1185	0.7431	2747.12	548505	2	9	1.5932	0.6277	0.8942		867.088	685.416	1.26505	1.27246	48.0153	35.1338	8.69453	0.776967
	Nucleus	2	51.1055	768.651	347.272	11	2047	0.6105	39282.3	7843318	2	9	1.2202	0.8195	0.8601
	Cytoplasm	3	87.0256	734.295	309.46	11	2047	0.9317	63902.5	12759118	2	9	1.0898	0.9176	0.9818
Cell 3, Slice 2	Nucleolus	4	8.975	286.523	180.582	3	1247	0.6577	2571.55	513450	2	10	1.4397	0.6946	0.883		864.625	690.386	1.25238
	Nucleus	5	47.9452	756.408	361.496	3	2165	0.4892	36266.2	7241093	2	10	1.29	0.7752	0.7948
	Cytoplasm	6	81.2109	729.364	315.834	3	2165	0.9285	59232.3	11826639	2	10	1.1056	0.9045	0.9789
Cell 3, Slice 3	Nucleolus	7	8.1386	257.04	166.072	1	1297	0.6747	2091.95	417690	2	11	1.6874	0.5926	0.922		853.573	656.617	1.29996
	Nucleus	8	44.9953	745.674	376.273	1	2202	0.5083	33551.8	6699139	2	11	1.3583	0.7362	0.7756
	Cytoplasm	9	81.2109	705.96	329.771	1	2202	0.9285	57331.6	11447137	2	11	1.1056	0.9045	0.9789
Cell 4 (upper), Slice 1	Nucleolus	1	5.7496	120.063	103.936	0	816	0.87	690.315	137832	2	16	1.2439	0.8039	0.9599		497.147	418.751	1.18721	1.25416	44.7399	15.2839	7.05513	0.8899
	Nucleus	2	46.1673	450.186	226.552	0	1328	0.8305	20783.8	4149813	2	16	1.1709	0.8541	0.9513
	Cytoplasm	3	62.5246	441.962	231.23	0	1576	0.7534	27633.5	5517448	2	16	1.2049	0.8299	0.9203
Cell 4, Slice 2	Nucleolus	4	7.3172	134.282	133.377	0	932	0.8043	982.574	196186	2	17	1.2647	0.7907	0.9365		493.743	415.751	1.18759
	Nucleus	5	44.1539	434.173	229.863	0	1274	0.784	19170.4	3827672	2	17	1.1262	0.8879	0.9367
	Cytoplasm	6	59.6799	429.381	229.618	0	1323	0.7763	25625.4	5116502	2	17	1.1442	0.874	0.9375
Cell 4, Slice 3	Nucleolus	7	8.0986	127.316	112.937	0	753	0.8	1031.08	205870	2	18	1.6341	0.612	0.9423		455.22	328.046	1.38767
	Nucleus	8	43.8985	394.727	223.732	0	1204	0.8163	17327.9	3459784	2	18	1.078	0.9277	0.9364
	Cytoplasm	9	57.8668	378.631	226.465	0	1204	0.7633	21910.2	4374699	2	18	1.2241	0.817	0.9351
Cell 5 (lower), Slice 1	Nucleolus	1	4.768	72.7815	66.3918	0	357	0.8773	347.021	69288	2	9	1.3872	0.7209	0.9558		278.743	240.333	1.15982	1.00598	29.2874	7.6828	8.21377	0.9103
	Nucleus	2	28.5428	244.338	155.981	0	922	0.8408	6974.08	1392481	2	9	1.205	0.8299	0.9623
	Cytoplasm	3	38.3341	243.314	154.771	0	922	0.6883	9327.25	1862328	2	9	1.2909	0.7747	0.8978
Cell 5, Slice 2	Nucleolus	4	9.0802	81.2278	79.3899	0	515	0.8589	737.564	147266	2	10	1.2693	0.7878	0.9487		276.805	304.318	0.909591
	Nucleus	5	29.3942	216.389	159.671	0	991	0.8287	6360.58	1269988	2	10	1.0947	0.9135	0.9643
	Cytoplasm	6	37.2323	234.9	170.496	0	1200	0.7005	8745.86	1746245	2	10	1.217	0.8217	0.9144
Cell 5, Slice 3	Nucleolus	7	10.7931	61.2524	67.5535	0	558	0.9131	661.101	131999	2	11	1.3012	0.7685	0.9705		273.637	288.481	0.948541
	Nucleus	8	29.9251	197.036	159.039	0	980	0.781	5896.32	1177290	2	11	1.0127	0.9875	0.9397
	Cytoplasm	9	35.3441	211.056	164.659	0	973	0.676	7459.6	1489423	2	11	1.1344	0.8815	0.9001
Cell 6 (upper), Slice 1	Nucleolus	1	5.4942	506.211	280.664	16	1492	0.7124	2781.22	555313	2	3	1.6645	0.6008	0.8981		770.211	257.303	2.9934	2.91063	67.0806	96.2344	8.95667	0.3996
	Nucleus	2	68.4145	749.01	307.206	0	1968	0.7012	51243.1	10231475	2	3	2.482	0.4029	0.9654
	Cytoplasm	3	219.026	410.891	336.018	0	1968	0.2342	89996.1	17969094	2	3	4.5865	0.218	0.5086
Cell 6, Slice 2	Nucleolus	4	12.1654	495.105	328.327	0	2174	0.732	6023.13	1202611	2	4	2.2325	0.4479	0.9735		1006.24	323.42	3.11125
	Nucleus	5	65.0539	910.656	398.4	0	2644	0.6692	59241.7	11828512	2	4	2.5352	0.3944	0.9577
	Cytoplasm	6	156.958	566.811	436.791	0	2644	0.3983	88965.2	17763274	2	4	4.2349	0.2361	0.7553
Cell 6, Slice 3	Nucleolus	7	9.2104	397.321	282.239	11	1974	0.7032	3659.49	730674	2	5	2.3514	0.4253	0.9462		1025.25	390.238	2.62725
	Nucleus	8	67.7734	939.916	462.257	0	2592	0.6928	63701.3	12718944	2	5	2.4906	0.4015	0.9703
	Cytoplasm	9	113.961	717.136	491.607	0	2592	0.3952	81725.3	16317715	2	5	4.4309	0.2257	0.8833
Cell 7 (lower left), Slice 1	Nucleolus	1	5.6444	324.741	221.324	15	1485	0.8341	1832.98	365983	2	11	1.6362	0.6112	0.9507		568.79	408.458	1.39253	1.3164	26.5912	13.7664	4.34727	0.611133
	Nucleus	2	23.9401	511.251	259.974	1	1598	0.639	12239.4	2443781	2	11	1.6421	0.609	0.8853
	Cytoplasm	3	37.3325	474.376	253.265	0	1598	0.7508	17709.6	3535998	2	11	1.5038	0.665	0.9097
Cell 7, Slice 2	Nucleolus	4	4.7379	373.819	282.158	9	1473	0.5786	1771.13	353633	2	12	2.0641	0.4845	0.8841		550.427	460.904	1.19423
	Nucleus	5	25.9284	518.156	265.364	0	1473	0.4958	13435	2682495	2	12	1.6472	0.6071	0.8745
	Cytoplasm	6	39.9769	498.037	245.209	0	1473	0.7776	19910	3975330	2	12	1.4181	0.7052	0.9452
Cell 7, Slice 3	Nucleolus	7	2.6595	306.987	163.125	22	892	0.2394	816.416	163010	2	13	2.968	0.3369	0.5753		569.034	417.663	1.36242
	Nucleus	8	29.905	545.728	246.034	5	1526	0.441	16320	3258543	2	13	1.6199	0.6173	0.8798
	Cytoplasm	9	43.7632	505.175	247.033	0	1526	0.8428	22108.1	4414216	2	13	1.3897	0.7196	0.9416
Cell 8 (lower right), Slice 1	Nucleolus	1	5.1686	497.546	209.143	82	1199	0.8363	2571.64	513467	2	14	1.4783	0.6764	0.9516		545.322	326.353	1.67096	1.76423	31.7381	17.96	7.44077	0.669167
	Nucleus	2	30.5211	537.232	242.696	0	1492	0.7726	16396.9	3273893	2	14	1.5371	0.6506	0.9269
	Cytoplasm	3	45.9569	466.403	247.67	0	1492	0.863	21434.4	4279710	2	14	1.1387	0.8782	0.961
Cell 8, Slice 2	Nucleolus	4	8.4441	378.7	244.303	14	1438	0.8339	3197.8	638489	2	15	1.0841	0.9224	0.9279		567.11	316.22	1.79341
	Nucleus	5	31.3124	516.302	261.428	0	1656	0.7744	16166.6	3227917	2	15	1.5132	0.6608	0.9249
	Cytoplasm	6	50.209	440.999	254.779	0	1656	0.7564	22142.1	4421012	2	15	1.1236	0.89	0.9271
Cell 8, Slice 3	Nucleolus	7	8.7096	250.435	182.212	5	1139	0.8984	2181.18	435506	2	16	1.0944	0.9138	0.9568		564.202	308.588	1.82833
	Nucleus	8	33.3809	482.336	270.722	3	1759	0.7889	16100.8	3214767	2	16	1.4367	0.6961	0.9464
	Cytoplasm	9	52.9286	418.167	261.239	0	1759	0.7847	22133	4419186	2	16	1.2128	0.8245	0.9406
Cell 9 not analyzable Instead Cell 11 below
Cell 10 (lower), Slice 1	Nucleolus	1	14.5143	406.486	292.968	4	1646	0.3472	5899.85	1177995	2	11	1.7872	0.5595	0.6611		1052.82	625.872	1.68217	1.65237	59.5797	15.7898	13.3791	0.9448
	Nucleus	2	60.7216	898.328	452.083	4	2550	0.8374	54547.9	10891326	2	11	1.0454	0.9565	0.9639
	Cytoplasm	3	76.0723	843.349	448.628	0	2550	0.9297	64155.5	12809624	2	11	1.0547	0.9482	0.9804
Cell 10, Slice 2	Nucleolus	4	13.723	420.384	324.963	16	1923	0.4837	5768.92	1151853	2	12	1.6998	0.5883	0.7825		1070.82	571.499	1.8737
	Nucleus	5	60.6265	923.591	455.885	16	2543	0.9021	55994	11180067	2	12	1.0519	0.9507	0.9726
	Cytoplasm	6	79.2727	840.773	463.752	0	2543	0.9414	66650.3	13307756	2	12	1.0246	0.976	0.985
Cell 10, Slice 3	Nucleolus	7	11.8999	423.965	300.793	18	1908	0.4017	5045.14	1007340	2	13	1.7266	0.5792	0.7452		1095.27	781.654	1.40122
	Nucleus	8	57.391	956.077	444.745	18	2572	0.8989	54870.3	10955692	2	13	1.0786	0.9272	0.9672
	Cytoplasm	9	70.7634	923.116	434.966	12	2572	0.9028	65322.9	13042712	2	13	1.0338	0.9673	0.9759
																			Mean Cell 1-10	1.70554	41.3561	31.0143	7.94088	0.74493
																			StDev	0.63082	14.9944	29.3161	2.48738	0.179481
															small	large
														Mean	2.00899	1.70554
														StDev	0.563866	0.63082
Cell 11, Slice 1	Nucleolus	1	5.3389	298.847	175.603	5	1206	0.9609	1595.53	318571	2	5	1.2206	0.8193	0.9789		730.474	363.547	2.0093	1.87609
	Nucleus	2	76.0573	700.176	338.221	0	2266	0.6288	53253.5	10632874	2	5	1.6303	0.6134	0.9611
	Cytoplasm	3	166.073	517.715	368.529	0	2266	0.3015	85978.4	17166897	2	5	2.9987	0.3335	0.6402
Cell 11, Slice 2	Nucleolus	4	5.7747	191.924	115.203	3	852	0.9234	1108.29	221288	2	6	1.2265	0.8153	0.96		792.386	475.357	1.66693
	Nucleus	5	77.2893	747.521	368.848	0	2209	0.556	57775.4	11535752	2	6	1.6023	0.6241	0.9185
	Cytoplasm	6	140.215	625.38	403.342	0	2209	0.3058	87687.4	17508136	2	6	3.3434	0.2991	0.7147
Cell 11, Slice 3	Nucleolus	7	5.389	184.561	113.836	0	833	0.9238	994.604	198588	2	7	1.1966	0.8357	0.9676		768.025	393.449	1.95203
	Nucleus	8	79.7685	728.607	356.815	0	2516	0.5174	58119.9	11604526	2	7	1.6385	0.6103	0.9238
	Cytoplasm	9	160.894	559.614	399.295	0	2516	0.5511	90038.7	17977614	2	7	2.4172	0.4137	0.917

## Sheet: Zusammenfassung
		relative YAP-Localization
		small wells	large wells
	Experiment 1	1.7869	1.45025
	Experiment 2	2.0716	1.76996
	Experiment 3	1.6254	1.68372
	Experiment 4	2.00899	1.70554
	StDev	0.205473	0.13963
		(15x15)µm²	(35x35)µm²
	Mean	1.87322	1.65237
	ttest	0.125717
