# Supplementary material for: Geometrically defined environments direct cell division rate and subcellular YAP localization in single mouse embryonic stem cells
Source: Sci Rep. 2021 Apr 29;11:9269. doi: 10.1038/s41598-021-88336-y (PMC8084931; doi:10.1038/s41598-021-88336-y)
Supplement: Supplementary file 7 — Supplementary Information 6. [file 41598_2021_88336_MOESM7_ESM.xlsx]

## Sheet: Exp. 1_13.04.17
15x15 µm2		Measurement #	Area	Mean	StDev	Min	Max	Circularity	Integrated Density	Raw Int Den	Channel	Slice	AR	Round	Solidity		Mean Intensity Nucleus	Mean Intensity Cytoplasm	Mean Nucleus/Mean Cytoplasm	Mean from 3 Slices	Area Nucleus Mittelwert	Area Cytoplasm Mittelwert	Area Nucleolus	Roundness Nucleus		Circularity Nucleus
Cell 1 (upper), Slice 1	Nucleolus	1	4.5576	359.487	92.0765	150	744	0.74	1638.41	327133	2	13	1.5572	0.6422	0.8788		493.9	287.061	1.72054	1.58222	54.8919	52.4928	8.04013	0.801633	Cell 1	0.682767
	Nucleus	2	61.558	483.948	149.597	96	1264	0.6586	29790.9	5948209	2	13	1.0258	0.9748	0.8839										Cell 2	0.4976
	Cytoplasm	3	115.083	392.377	176.391	60	1264	0.7839	45155.7	9016036	2	13	1.1817	0.8463	0.9082										Cell 3	0.477967
Cell 1, Slice 2	Nucleolus	4	10.9784	370.829	107.122	125	837	0.7714	4071.1	812858	2	14	1.2319	0.8117	0.8982		489.497	298.949	1.63739						Cell 4	0.526167
	Nucleus	5	54.8919	465.763	153.051	125	1427	0.7072	25566.6	5104766	2	14	1.4692	0.6806	0.8817										Cell 5	0.865533
	Cytoplasm	6	113.41	379.689	170.755	55	1427	0.7561	43060.5	8597687	2	14	1.1923	0.8387	0.8862										Cell 6	0.6865
Cell 1, Slice 3	Nucleolus	7	8.5844	353.945	104.442	133	715	0.8112	3038.39	606662	2	15	1.6032	0.6238	0.932		471.44	339.473	1.38874						Cell 7	0.528433
	Nucleus	8	48.2257	450.525	147.559	124	1338	0.6825	21726.9	4338103	2	15	1.3342	0.7495	0.8618										Cell 8	0.5813
	Cytoplasm	9	93.6617	396.653	152.167	62	1338	0.7373	37151.2	7417804	2	15	1.1681	0.8561	0.9081										Cell 9	0.6938
Cell2 (middle), Slice 1	Nucleolus	1	6.9216	347.981	88.6535	130	682	0.7995	2408.58	480910	2	16	1.2	0.8333	0.9363		487.945	347.181	1.40545	1.45713	54.0789	47.8367	7.66117	0.860667	Cell 10	0.634733
	Nucleus	2	62.9654	472.559	133.656	86	1523	0.4507	29754.9	5941012	2	16	1.1292	0.8856	0.6883										Mean	0.61748
	Cytoplasm	3	101.715	424.795	148.565	66	1523	0.6295	43208.1	8627151	2	16	1.1076	0.9029	0.8138										StDev	0.113177
Cell 2, Slice 2	Nucleolus	4	9.1203	345.972	94.4906	131	895	0.8716	3155.36	630015	2	17	1.147	0.8718	0.9552		493.874	332.554	1.48509
	Nucleus	5	52.4378	468.15	134.411	103	1490	0.492	24548.7	4901529	2	17	1.0616	0.942	0.7154
	Cytoplasm	6	102.141	402.167	155.454	63	1490	0.623	41077.7	8201786	2	17	1.126	0.8881	0.8139
Cell 2, Slice 3	Nucleolus	7	6.9416	319.33	82.6725	128	663	0.895	2216.67	442592	2	18	1.3169	0.7594	0.9672		481.52	325.166	1.48084
	Nucleus	8	46.8334	457.481	136.215	80	1108	0.5501	21425.4	4277900	2	18	1.3256	0.7544	0.8029
	Cytoplasm	9	101.891	385.983	154.994	61	1108	0.6827	39328	7852443	2	18	1.1054	0.9046	0.8441
Cell 3 (lower), Slice 1	Nucleolus	No nucleolus present															523.187	398.369	1.31332	1.31048	58.0405	27.92	No nucleolus present	0.535033
	Nucleus	1	53.1289	523.187	147.748	114	1294	0.419	27796.4	5549969	2	9	1.8717	0.5343	0.6846
	Cytoplasm	2	86.2393	475.265	172.275	80	1294	0.6813	40986.5	8183586	2	9	1.7284	0.5786	0.8839
Cell 3, Slice 2	Nucleolus																504.847	372.591	1.35496
	Nucleus	3	59.4044	504.847	142.477	108	1571	0.51	29990.2	5987993	2	10	1.8681	0.5353	0.7729
	Cytoplasm	4	85.5281	464.451	162.653	78	1571	0.6616	39723.6	7931425	2	10	1.745	0.5731	0.8689
Cell 3, Slice 3	Nucleolus																454.265	359.627	1.26315
	Nucleus	5	61.5881	454.265	139.297	82	1048	0.5049	27977.3	5586095	2	11	1.8673	0.5355	0.7592
	Cytoplasm	6	86.1141	427.311	147.291	71	1048	0.6528	36797.5	7347187	2	11	1.7965	0.5566	0.8528
Cell 4 (upper), Slice 1	Nucleolus	1	7.192	481.898	122.132	205	1111	0.8519	3465.82	692005	2	9	1.4458	0.6916	0.9432		651.333	359.079	1.8139	2.06173	71.144	28.7364	7.57937	0.9103
	Nucleus	2	71.0689	634.187	249.767	60	1842	0.5636	45071	8999109	2	9	1.1105	0.9005	0.7783
	Cytoplasm	3	101.47	551.763	271.102	29	1842	0.6627	55987.3	11178723	2	9	1.088	0.9191	0.8582
Cell 4, Slice 2	Nucleolus	4	8.344	540.633	136.688	224	1095	0.8435	4511.02	900695	2	10	1.4401	0.6944	0.9515		633.464	315.368	2.00865
	Nucleus	5	70.4679	622.472	231.941	63	2012	0.5386	43864.3	8758178	2	10	1.0909	0.9167	0.757
	Cytoplasm	6	102.391	526.723	262.533	26	2012	0.6696	53931.9	10768334	2	10	1.1172	0.8951	0.8816
Cell 4, Slice 3	Nucleolus	7	7.2021	575.036	147.971	232	1118	0.8668	4141.44	826902	2	11	1.5978	0.6259	0.9654		556.68	235.619	2.36263
	Nucleus	8	71.8953	558.518	216.37	44	1557	0.5726	40154.9	8017531	2	11	1.0944	0.9137	0.7779
	Cytoplasm	9	95.7803	477.996	243.096	25	1557	0.6539	45782.6	9141198	2	11	1.0957	0.9127	0.8414
Cell 5 (middle) Slice 1	Nucleolus	1	8.2588	243.461	88.5392	71	1090	0.6836	2010.7	401467	2	24	1.457	0.6863	0.8878		392.019	259.948	1.50807	1.43762	54.366	32.3825	8.6628	0.7741
	Nucleus	2	51.7466	368.309	124.645	66	1090	0.8454	19058.8	3805372	2	24	1.2267	0.8152	0.9561
	Cytoplasm	3	87.5866	323.968	134.263	11	1131	0.8779	28375.3	5665558	2	24	1.1948	0.837	0.977
Cell 5, Slice 2	Nucleolus	4	9.0351	222.406	78.737	59	632	0.8519	2009.47	401221	2	25	1.4306	0.699	0.955		388.622	283.803	1.36934
	Nucleus	5	54.952	361.293	123.641	47	1330	0.8753	19853.8	3964111	2	25	1.3225	0.7561	0.9741
	Cytoplasm	6	85.1024	333.839	125.654	26	1330	0.9094	28410.5	5672601	2	25	1.2205	0.8193	0.9786
Cell 5, Slice 3	Nucleolus	7	8.6945	207.701	73.7374	66	515	0.7983	1805.86	360568	2	26	1.7876	0.5594	0.9546		378.219	263.482	1.43546
	Nucleus	8	56.3994	351.932	120.873	66	1006	0.8759	19848.7	3963106	2	26	1.3316	0.751	0.9689
	Cytoplasm	9	87.5565	320.457	126.494	20	1006	0.9141	28058.1	5602227	2	26	1.086	0.9208	0.9795
Cell 6 (lower), Slice 1	Nucleolus	1	6.2605	236.657	75.3208	81	592	0.689	1481.58	295821	2	25	1.8186	0.5499	0.9161		288.257	186.823	1.54294	1.35559	49.2374	52.204	8.8231	0.4941
	Nucleus	2	68.0739	283.511	105.043	34	866	0.5852	19299.7	3853487	2	25	2.6871	0.3721	0.911
	Cytoplasm	3	108.637	247.41	116.578	11	888	0.6289	26877.8	5366565	2	25	1.873	0.5339	0.8576
Cell 6, Slice 2	Nucleolus	4	8.4892	221.501	78.8625	53	730	0.6021	1880.37	375445	2	26	2.4315	0.4113	0.8703		276.693	188.577	1.46727
	Nucleus	5	67.9187	269.795	103.404	30	1139	0.6211	18324.1	3658685	2	26	2.4572	0.407	0.9168
	Cytoplasm	6	100.403	243.517	110.397	14	1139	0.6917	24449.9	4881793	2	26	1.7685	0.5655	0.9293
Cell 6, Slice 3	Nucleolus	7	11.7196	201.985	69.8611	43	608	0.8532	2367.19	472645	2	27	1.4221	0.7032	0.9663		250.668	237.247	1.05657
	Nucleus	8	68.8302	242.379	104.525	17	827	0.6317	16683	3331011	2	27	2.5465	0.3927	0.9241
	Cytoplasm	9	95.2845	232.911	104.205	18	827	0.7277	22192.7	4431122	2	27	1.7703	0.5649	0.9401
Cell 7 (upper), Slice 1	Nucleolus	1	8.6445	221.647	80.0567	38	595	0.5967	1916.02	382562	2	12	1.0732	0.9318	0.7612		263.717	138.144	1.909	1.90221	59.5847	51.0471	9.7163	0.841067
	Nucleus	2	60.8719	257.743	103.947	12	1217	0.4962	15689.3	3132608	2	12	1.2067	0.8287	0.7226
	Cytoplasm	3	112.243	203.005	112.1	0	1217	0.6074	22785.9	4549551	2	12	1.0256	0.975	0.821
Cell 7, Slice 2	Nucleolus	4	11.4492	228.115	88.4717	43	560	0.5471	2611.72	521470	2	13	1.1473	0.8716	0.8408		269.89	144.785	1.86407
	Nucleus	5	57.9971	261.643	104.977	12	861	0.4576	15174.5	3029827	2	13	1.1701	0.8546	0.7036
	Cytoplasm	6	111.837	205.386	114.14	0	861	0.6112	22969.8	4586269	2	13	1.0174	0.9829	0.8176
Cell 7, Slice 3	Nucleolus	7	9.0552	221.452	94.1178	33	930	0.6786	2005.28	400385	2	14	1.1498	0.8697	0.8726		266.592	137.877	1.93355
	Nucleus	8	59.8852	259.766	106.848	7	1008	0.5381	15556.1	3106022	2	14	1.1906	0.8399	0.7493
	Cytoplasm	9	107.815	205.579	114.953	1	1098	0.5889	22164.6	4425501	2	14	1.0219	0.9786	0.8104
Cell 8 (lower), Slice 1	Nucleolus	1	7.1369	338.164	107.752	94	957	0.4047	2413.46	481884	2	8	3.1072	0.3218	0.7008		320.511	126.876	2.52618	2.55169	59.8602	31.3308	9.4458	0.439133
	Nucleus	2	57.8117	322.69	122.373	16	1093	0.5896	18655.3	3724813	2	8	2.2558	0.4433	0.8517
	Cytoplasm	3	95.4998	245.414	146.13	1	1093	0.6572	23437	4679553	2	8	1.9307	0.5179	0.8729
Cell 8, Slice 2	Nucleolus	4	9.2956	312.872	117.282	69	796	0.4233	2908.32	580691	2	9	2.554	0.3915	0.705		330.219	139.397	2.36891
	Nucleus	5	58.6281	327.468	125.084	20	996	0.5727	19198.8	3833340	2	9	2.3129	0.4324	0.8427
	Cytoplasm	6	87.0807	266.018	144.586	2	996	0.6137	23165	4625252	2	9	2.0644	0.4844	0.8449
Cell 8, Slice 3	Nucleolus	7	11.9049	290.754	110.926	58	914	0.42	3461.4	691122	2	10	1.9484	0.5133	0.716		321.122	116.35	2.75997
	Nucleus	8	63.1407	315.397	123.342	26	1609	0.5816	19914.3	3976204	2	10	2.264	0.4417	0.8444
	Cytoplasm	9	90.9923	254.471	143.524	0	1609	0.5858	23154.9	4623226	2	10	2.0058	0.4986	0.8171
Cell 9 (upper), Slice 1	Nucleolus	1	12.4208	119.324	64.5653	0	467	0.7753	1482.1	295924	2	13	1.4934	0.6696	0.9382		181.35	224.311	0.808476	0.758656	40.5662	38.613	12.3223	0.620667
	Nucleus	2	39.8016	161.994	83.2718	0	645	0.7239	6447.6	1287363	2	13	1.6719	0.5981	0.9376
	Cytoplasm	3	76.1474	191.738	110.76	0	1057	0.8546	14600.4	2915186	2	13	1.3366	0.7482	0.9699
Cell 9, Slice 2	Nucleolus	4	12.7964	110.817	63.5333	5	501	0.8489	1418.06	283137	2	14	1.5866	0.6303	0.9645		180.298	242.306	0.744092
	Nucleus	5	41.244	158.741	82.6492	5	750	0.651	6547.1	1307229	2	14	1.5845	0.6311	0.9354
	Cytoplasm	6	79.6082	199.012	119.141	0	823	0.879	15843	3163293	2	14	1.3039	0.7669	0.9758
Cell 9, Slice 3	Nucleolus	7	11.7497	100.031	60.0433	1	419	0.8337	1175.34	234674	2	15	1.473	0.6789	0.9511		178.871	247.265	0.723399
	Nucleus	8	40.653	156.084	86.5462	1	836	0.7065	6345.3	1266937	2	15	1.5802	0.6328	0.9239
	Cytoplasm	9	81.7819	201.94	123.251	0	888	0.8791	16515	3297479	2	15	1.2829	0.7795	0.9776
Cell 10 (lower), Slice 1	Nucleolus	1	7.4675	270.045	102.324	30	737	0.6928	2016.56	402637	2	12	1.3514	0.74	0.8574		304.466	198.591	1.53313	1.4647	78.1508	32.2807	7.92827	0.891267
	Nucleus	2	79.3578	301.227	129.1	4	1597	0.6073	23904.7	4772942	2	12	1.142	0.8756	0.8146
	Cytoplasm	3	113.665	270.248	130.642	0	1597	0.8482	30717.9	6133290	2	12	1.1959	0.8362	0.9549
Cell 10, Slice 2	Nucleolus	4	7.1119	270.689	109.583	42	770	0.6447	1925.12	384379	2	13	1.4483	0.6905	0.846		305.973	209.927	1.45752
	Nucleus	5	79.5231	302.818	137.745	0	1134	0.5998	24081	4808142	2	13	1.2131	0.8244	0.818
	Cytoplasm	6	112.618	275.52	135.753	0	1134	0.8537	31028.6	6195341	2	13	1.2939	0.7729	0.9593
Cell 10, Slice 3	Nucleolus	7	9.2054	233.449	100.612	26	645	0.8476	2149	429080	2	14	1.6232	0.6161	0.9593		314.047	223.769	1.40344
	Nucleus	8	75.5715	304.23	137.983	9	1166	0.6971	22991.1	4590520	2	14	1.0269	0.9738	0.8814
	Cytoplasm	9	105.011	281.673	134.09	4	1166	0.8854	29578.7	5905833	2	14	1.2144	0.8235	0.9661
																			median	1.46091
																			Mean Cell 1-10	1.5882	57.9921	39.4844	8.9088	0.716797
																			StDev	0.485988	10.5607	10.2918	3.14696	0.177475
35x35 µm2		Measurement #	Area	Mean	StDev	Min	Max	Circularity	Integrated Density	Raw Int Den	Channel	Slice	AR	Round	Solidity		Mean Intensity Nucleus	Mean Intensity Cytoplasm	Mean Nucleus/Mean Cytoplasm	Mean from 3 Slices	Area Nucleus	Area Cytoplasm	Area Nucleolus	Roundness Nucleus		Circularity Nucleus
Cell 1 (upper right), Slice 1	Nucleolus	1	3.7413	516.399	162.553	241	1195	0.8375	1931.98	385750	2	8	1.222	0.8183	0.9373		1244.85	1006.39	1.23696	1.20333	39.3442	17.0068	5.68787	0.8945	Cell 1	0.707233
	Nucleus	2	37.648	1172.46	419.74	164	3014	0.667	44140.9	8813406	2	8	1.0978	0.9109	0.9118										Cell 2	0.7349
	Cytoplasm	3	54.982	1120.1	398.831	135	3014	0.8748	61585.6	12296507	2	8	1.059	0.9443	0.9665										Cell 3	0.8308
Cell 1, Slice 2	Nucleolus	4	4.4825	537.067	220.739	234	2061	0.8475	2407.4	480675	2	9	1.1811	0.8467	0.9246		1244.85	1071.24	1.16206						Cell 4	0.8083
	Nucleus	5	38.234	1161.87	418.942	190	2607	0.6455	44423	8869731	2	9	1.1458	0.8728	0.9014										Cell 5	0.6509
	Cytoplasm	6	55.3526	1133.84	381.283	116	2607	0.9107	62761.1	12531221	2	9	1.0906	0.917	0.9765										Cell 6	0.8053
Cell 1, Slice 3	Nucleolus	7	8.8398	687.144	249.359	242	1575	0.6007	6074.21	1212810	2	10	1.67	0.5988	0.8093		1253.35	1034.99	1.21098						Cell 7	0.774767
	Nucleus	8	42.1505	1134.61	397.493	242	2649	0.8092	47824.2	9548843	2	10	1.1114	0.8998	0.9346										Cell 8	0.7797
	Cytoplasm	9	58.7183	1106.5	363.46	218	2649	0.9165	64971.7	12972593	2	10	1.0525	0.9501	0.9732										Cell 9	0.7334
Cell2 (upper left), Slice 1	Nucleolus	1	7.4525	371.847	136.291	151	1119	0.8382	2771.18	553309	2	10	1.2985	0.7701	0.9332		917.969	1050.37	0.873948	0.838186	36.8617	19.4125	5.86313	0.837267	Cell 10	0.795867
	Nucleus	2	40.6981	817.965	318.913	151	1964	0.7742	33289.6	6646780	2	10	1.1071	0.9033	0.9297										Mean	0.762117
	Cytoplasm	3	56.9954	884.419	328.558	151	2083	0.8428	50407.8	10064691	2	10	1.0832	0.9232	0.9641										StDev	0.0522208
Cell 2, Slice 2	Nucleolus	4	5.5192	318.262	90.5287	129	730	0.8258	1756.56	350725	2	11	1.5208	0.6575	0.9367		881.243	1074.41	0.820207
	Nucleus	5	36.441	795.977	325.309	129	2071	0.7602	29006.2	5791529	2	11	1.2161	0.8223	0.9109
	Cytoplasm	6	56.4645	894.717	327.519	129	2071	0.7978	50519.7	10087038	2	11	1.0784	0.9273	0.9587
Cell 2, Slice 3	Nucleolus	7	4.6177	331.563	100.2	146	844	0.7324	1531.07	305701	2	12	1.5582	0.6418	0.8823		880.157	1072.83	0.820404
	Nucleus	8	33.446	804.416	315.779	146	1930	0.6703	26904.5	5371893	2	12	1.2719	0.7862	0.8455
	Cytoplasm	9	55.3626	910.674	332.888	142	2137	0.7457	50417.3	10066594	2	12	1.0956	0.9127	0.9358
Cell 3 (lower), Slice 1	Nucleolus	1	12.2455	436.805	208.012	162	1549	0.84	5348.89	1067987	2	8	1.4452	0.692	0.9519		970.437	910.439	1.0659	0.985529	52.1372	17.2188	12.1387	0.7972
	Nucleus	2	50.2541	840.406	319.422	162	1890	0.874	42233.8	8432632	2	8	1.2578	0.795	0.9673
	Cytoplasm	3	67.8335	858.555	315.435	147	2099	0.8266	58238.8	11628268	2	8	1.1512	0.8686	0.9715
Cell 3, Slice 2	Nucleolus	4	11.7597	374.456	156.837	146	1407	0.776	4403.48	879223	2	9	1.6721	0.598	0.9394		937.401	982.432	0.954164
	Nucleus	5	52.603	811.551	325.356	146	1786	0.8549	42690	8523721	2	9	1.2297	0.8132	0.9519
	Cytoplasm	6	67.1624	848.595	320.015	146	1786	0.9222	56993.7	11379659	2	9	1.0683	0.9361	0.9787
Cell 3, Slice 3	Nucleolus	7	12.4108	367.362	148.212	139	1090	0.7978	4559.24	910322	2	10	1.5191	0.6583	0.9274		922.783	985.33	0.936522
	Nucleus	8	53.5546	794.068	324.243	139	1922	0.7635	42526	8490973	2	10	1.2765	0.7834	0.9432
	Cytoplasm	9	73.0723	845.155	321.701	139	2028	0.9205	61757.4	12330811	2	10	1.1225	0.8909	0.9793
Cell 4 (upper right), Slice 1	Nucleolus	1	7.2772	397.738	125.783	153	980	0.5972	2894.41	577913	2	15	1.6027	0.6239	0.8014		912.82	746.689	1.22249	1.20521	40.2223	17.8081	8.29223	0.7638
	Nucleus	2	43.8584	827.355	328.014	153	2093	0.8065	36286.5	7245148	2	15	1.2195	0.82	0.9536
	Cytoplasm	3	60.1607	805.496	312.674	110	2093	0.7676	48459.2	9675622	2	15	1.2988	0.7699	0.9296
Cell 4, Slice 2	Nucleolus	4	9.3006	348.047	103.522	134	996	0.6112	3237.03	646323	2	16	1.3668	0.7316	0.8274		881.855	731.593	1.20539
	Nucleus	5	40.3676	758.867	326.543	134	1892	0.8015	30633.6	6116469	2	16	1.2957	0.7718	0.9424
	Cytoplasm	6	57.1707	750.851	319.372	77	1892	0.6728	42926.6	8570962	2	16	1.4647	0.6827	0.8992
Cell 4, Slice 3	Nucleolus	7	8.2989	319.347	99.2968	140	1140	0.7042	2650.22	529158	2	17	1.2691	0.788	0.8694		819.56	690.017	1.18774
	Nucleus	8	36.441	705.644	318.903	140	1845	0.8076	25714.4	5134269	2	17	1.4294	0.6996	0.942
	Cytoplasm	9	56.76	700.05	311.013	83	1845	0.723	39734.8	7933669	2	17	1.4695	0.6805	0.9386
Cell 5 (lower left), Slice 1	Nucleolus	1	9.2054	340.509	131.001	127	1147	0.9009	3134.52	625855	2	16	1.2967	0.7712	0.9674		790.09	523.585	1.509	1.54023	35.9518	27.4676	6.93663	0.701367
	Nucleus	2	35.3041	672.864	283.801	127	1537	0.6853	23754.8	4743017	2	16	1.4157	0.7064	0.8811
	Cytoplasm	3	60.3009	610.982	265.754	89	1537	0.9135	36842.8	7356229	2	16	1.0593	0.944	0.9773
Cell 5, Slice 2	Nucleolus	4	6.9667	370.289	173.891	125	1113	0.8512	2579.68	515072	2	17	1.5865	0.6303	0.955		749.576	498.161	1.50469
	Nucleus	5	36.1956	676.573	274.29	125	1703	0.6592	24488.9	4889593	2	17	1.4135	0.7075	0.8869
	Cytoplasm	6	64.7333	597.919	261.656	95	1703	0.9152	38705.3	7728106	2	17	1.0372	0.9641	0.9746
Cell 5, Slice 3	Nucleolus	7	4.6378	328.567	122.505	106	914	0.7981	1523.82	304253	2	18	1.5022	0.6657	0.9187		741.86	461.644	1.607
	Nucleus	8	36.3558	689.136	267.832	106	1765	0.6082	25054.1	5002439	2	18	1.4489	0.6902	0.874
	Cytoplasm	9	65.2241	588.448	258.688	106	1765	0.9103	38381	7663354	2	18	1.0409	0.9607	0.9732
Cell 6 (left), Slice 1	Nucleolus	1	8.3189	466.625	217.99	153	1558	0.8116	3881.82	775064	2	11	1.3064	0.7654	0.9205		1137.53	1184.46	0.96038	0.96824	33.0887	21.0887	6.1386	0.834867
	Nucleus	2	32.6747	966.719	417.586	153	2154	0.8477	31587.2	6306877	2	11	1.208	0.8278	0.9546
	Cytoplasm	3	52.4979	1048.94	422.73	130	2490	0.9	55067	10994966	2	11	1.0379	0.9635	0.9668
Cell 6, Slice 2	Nucleolus	4	7.7229	466.579	200.561	134	1595	0.8382	3603.35	719464	2	12	1.2635	0.7914	0.9437		1132.96	1141.44	0.992567
	Nucleus	5	33.1104	977.527	407.648	134	2413	0.8431	32366.3	6462432	2	12	1.1378	0.8789	0.9475
	Cytoplasm	6	55.2625	1043.23	414.03	83	2413	0.9058	57651.7	11511037	2	12	1.0504	0.952	0.9775
Cell 6, Slice 3	Nucleolus	7	2.374	411.004	98.5885	202	888	0.8473	975.713	194816	2	13	1.3967	0.716	0.9414		1086.47	1141.52	0.951774
	Nucleus	8	33.481	1038.57	378.397	202	2325	0.7251	34772.5	6942869	2	13	1.2533	0.7979	0.899
	Cytoplasm	9	54.7717	1078.59	368.974	133	2325	0.895	59076.3	11795493	2	13	1.0761	0.9293	0.9762
Cell 7 (right), Slice 1	Nucleolus	No nucleolus present															1428.23	1004.42	1.42195	1.39772	19.4242	13.5577	No nucleolus present	0.909767
	Nucleus	1	19.097	1428.23	333.456	575	2833	0.7596	27274.9	5445855	2	6	1.0667	0.9375	0.9182
	Cytoplasm	2	30.9969	1265.53	414.149	85	2833	0.8974	39227.4	7832350	2	6	1.0251	0.9755	0.9691
Cell 7, Slice 2	Nucleolus																1459.99	1022.34	1.42808
	Nucleus	3	18.7614	1459.99	350.483	471	2678	0.8328	27391.4	5469115	2	7	1.0353	0.9659	0.9332
	Cytoplasm	4	32.9401	1271.61	428.052	69	2678	0.9258	41886.9	8363363	2	7	1.0895	0.9178	0.9777
Cell 7, Slice 3	Nucleolus																1397.73	1040.65	1.34313
	Nucleus	5	20.4142	1397.73	360.307	381	2921	0.7247	28533.4	5697140	2	8	1.2109	0.8259	0.9066
	Cytoplasm	6	35.0086	1248.87	420.005	84	2921	0.9308	43721.1	8729590	2	8	1.0834	0.923	0.978
Cell 8 (upper), Slice 1	Nucleolus	1	12.9116	652.551	331.158	198	2232	0.8999	8425.48	1682276	2	12	1.2461	0.8025	0.9663		1446.14	965.35	1.49805	1.41896	45.9736	13.576	14.2255	0.748367
	Nucleus	2	43.3375	1209.7	559.428	198	3398	0.7668	52425.6	10467574	2	12	1.3356	0.7487	0.9403
	Cytoplasm	3	56.4144	1153.06	522.666	148	3398	0.8227	65049.4	12988105	2	12	1.3828	0.7232	0.9576
Cell 8, Slice 2	Nucleolus	4	13.9383	599.224	304.684	209	2184	0.9024	8352.18	1667641	2	13	1.2379	0.8078	0.963		1370.23	998.249	1.37263
	Nucleus	5	46.1422	1137.33	539.696	209	2877	0.7741	52478.9	10478220	2	13	1.3553	0.7378	0.9345
	Cytoplasm	6	59.3543	1106.37	504.874	127	2877	0.8497	65667.9	13111600	2	13	1.4066	0.7109	0.9634
Cell 8, Slice 3	Nucleolus	7	15.8265	685.553	371.438	184	2350	0.9094	10849.9	2166349	2	14	1.2726	0.7858	0.971		1358.74	980.184	1.38621
	Nucleus	8	48.4411	1138.8	535.332	184	2965	0.7982	55164.6	11014457	2	14	1.3183	0.7586	0.9349
	Cytoplasm	9	62.8802	1102.37	500.322	145	2965	0.8398	69317.6	13840314	2	14	1.3504	0.7405	0.9653
Cell 9 (lower), Slice 1	Nucleolus	1	2.5893	410.221	134.321	161	969	0.7656	1062.2	212084	2	9	1.8365	0.5445	0.9249		812.8	1009.9	0.804831	0.844109	34.2656	16.6412	3.62107	0.8169
	Nucleus	2	30.2055	778.289	247.614	153	1736	0.7799	23508.6	4693860	2	9	1.2208	0.8192	0.9335
	Cytoplasm	3	44.4844	852.634	296.702	138	1948	0.8837	37928.9	7573091	2	9	1.0631	0.9406	0.965
Cell 9, Slice 2	Nucleolus	4	3.8665	336.672	135.637	114	993	0.7158	1301.73	259911	2	10	1.7452	0.573	0.8925		804.481	917.441	0.876875
	Nucleus	5	35.0987	752.946	263.765	112	1694	0.7123	26427.4	5276642	2	10	1.2268	0.8152	0.9129
	Cytoplasm	6	52.7282	807.944	296.423	80	1895	0.869	42601.5	8506034	2	10	1.1473	0.8716	0.9661
Cell 9, Slice 3	Nucleolus	7	4.4074	331.869	181.794	92	1231	0.784	1462.67	292045	2	11	1.8128	0.5516	0.9422		808.866	950.91	0.850623
	Nucleus	8	37.4927	752.792	280.013	92	1872	0.708	28224.3	5635404	2	11	1.225	0.8163	0.9159
	Cytoplasm	9	55.5079	817.093	308.4	92	2062	0.8648	45355.1	9055838	2	11	1.168	0.8562	0.9658
Cell 10, Slice 1	Nucleolus	1	7.0969	717.536	212.255	315	1659	0.6107	5092.26	1016748	2	11	1.2826	0.7797	0.8291		1219.9	906.761	1.34533	1.35575	34.9568	14.2789	7.5226	0.808133
	Nucleus	2	33.0052	1111.88	450.057	153	2723	0.8304	36697.7	7327260	2	11	1.1835	0.845	0.947
	Cytoplasm	3	45.6013	1055.22	427.266	73	2723	0.9023	48119.4	9607768	2	11	1.0785	0.9272	0.9693
Cell 10, Slice 2	Nucleolus	4	7.3323	613.018	196.591	251	1569	0.7586	4494.81	897458	2	12	1.0094	0.9907	0.8924		1195.88	889.61	1.34428
	Nucleus	5	37.022	1080.44	476.668	199	2671	0.8121	40000.2	7986643	2	12	1.2538	0.7976	0.9426
	Cytoplasm	6	49.3726	1032.71	447.2	120	2671	0.8685	50987.4	10180408	2	12	1.1546	0.8661	0.9618
Cell 10, Slice 3	Nucleolus	7	8.1386	679.417	281.342	229	2037	0.6338	5529.52	1104053	2	13	1.1911	0.8395	0.8648		1213.66	880.971	1.37764
	Nucleus	8	34.8433	1088.87	466.118	215	2564	0.7451	37940	7575299	2	13	1.279	0.7818	0.9194
	Cytoplasm	9	52.7332	1018.34	440.596	88	2564	0.8523	53700.5	10722121	2	13	1.2471	0.8019	0.9601
																			median	1.20427
																			Mean Cell 1-10	1.17573	37.2226	17.8056	7.82514	0.811217
																			StDev	0.253525	8.57659	4.1823	4.00992	0.0635871
															small	large
														Mean	1.5882	1.17573
														StDev	0.485988	0.253525

## Sheet: Exp 2_26.04.17
15x15 µm2		Measurement #	Area	Mean	StDev	Min	Max	Circularity	Integrated Density	Raw Int Den	Channel	Slice	AR	Round	Solidity		Mean Intensity Nucleus	Mean Intensity Cytoplasm	Mean Nucleus/Mean Cytoplasm	Mean from 3 Slices	Area Nucleus Mittelwert	Area Cytoplasm Mittelwert	Area Nucleolus	Roundness Nucleus		Circularity Nucleus
Cell 1 (upper), Slice 1	Nucleolus	1	8.955	306.626	80.6963	149	632	0.9165	2745.84	548248	2	13	1.2311	0.8123	0.9749		345.601	254.683	1.35699	1.26055	52.3827	6.24043	8.72127	0.577967	Cell 1	0.672
	Nucleus	2	49.7683	338.589	97.5019	111	798	0.6876	16851	3364554	2	13	1.8334	0.5454	0.9209										Cell 2	0.510367
	Cytoplasm	3	58.4378	326.141	98.7996	107	798	0.8181	19058.9	3805410	2	13	1.5019	0.6658	0.973										Cell 3	0.3999
Cell 1, Slice 2	Nucleolus	4	8.6845	289.448	81.7488	131	933	0.9118	2513.72	501903	2	14	1.1555	0.8654	0.9636		321.933	323.505	0.995143						Cell 4	0.396133
	Nucleus	5	54.0454	316.713	102.329	92	1172	0.6623	17116.9	3417652	2	14	1.784	0.5605	0.9223										Cell 5	0.502567
	Cytoplasm	6	59.5396	317.34	97.6301	95	1172	0.7852	18894.3	3772537	2	14	1.4867	0.6726	NaN										Cell 6	0.5297
Cell 1, Slice 3	Nucleolus	7	8.5243	276.252	74.2986	129	611	0.8389	2354.85	470181	2	15	1.29	0.7752	0.9422		332.836	232.829	1.42953						Cell 7	0.573
	Nucleus	8	53.3343	323.793	93.8233	105	784	0.6661	17269.2	3448069	2	15	1.5922	0.628	0.9283										Cell 8	0.552533
	Cytoplasm	9	57.8919	316.631	95.7243	93	784	0.7785	18330.4	3659942	2	15	1.4438	0.6926	0.9664										Cell 9	0.515933
Cell2 (lower), Slice 1	Nucleolus	1	5.374	280.111	76.9428	142	1311	0.7215	1505.31	300559	2	8	1.9426	0.5148	0.9078		284.603	173.419	1.64113	1.61633	56.4912	76.6332	9.67953	0.664033	Cell 10	0.433733
	Nucleus	2	54.4812	284.16	100.099	99	1311	0.5319	15481.4	3091090	2	8	1.496	0.6685	0.7528										Mean	0.508587
	Cytoplasm	3	132.447	218.972	96.7623	92	1311	0.7075	29002.1	5790705	2	8	1.1542	0.8664	0.8808										StDev	0.0796147
Cell 2, Slice 2	Nucleolus	4	13.0018	287.868	87.0576	125	728	0.4539	3742.79	747305	2	9	2.2241	0.4496	0.7086		276.225	172.074	1.60527
	Nucleus	5	55.9486	278.93	89.1733	96	728	0.5065	15605.8	3115933	2	9	1.4811	0.6752	0.7217
	Cytoplasm	6	131.265	217.619	91.6259	86	769	0.7145	28565.7	5703585	2	9	1.2117	0.8253	0.8855
Cell 2, Slice 3	Nucleolus	7	10.6628	251.615	59.075	125	550	0.3387	2682.93	535689	2	10	2.611	0.383	0.651		272.253	169.884	1.60259
	Nucleus	8	59.0438	268.526	83.9514	94	761	0.4927	15854.8	3165657	2	10	1.5423	0.6484	0.7142
	Cytoplasm	9	135.662	212.816	86.6753	85	761	0.7193	28871	5764536	2	10	1.1893	0.8409	0.88
Cell 3 (upper), Slice 1	Nucleolus	1	3.005	540.095	112.274	279	945	0.2557	1623	324057	2	19	7.2365	0.1382	0.6742		746.854	558.011	1.33842	1.27095	38.5479	20.4943	2.72287	0.475167
	Nucleus	2	39.0804	730.956	222.309	164	1702	0.4018	28566.1	5703650	2	19	2.0986	0.4765	0.7103
	Cytoplasm	3	59.164	672.249	232.296	121	1702	0.6632	39772.9	7941272	2	19	1.8487	0.5409	0.9008
Cell 3, Slice 2	Nucleolus	4	2.9449	551.827	119.427	288	968	0.3091	1625.09	324474	2	20	6.4779	0.1544	0.7505		674.659	546.791	1.23385
	Nucleus	5	38.9452	665.371	204.94	162	1976	0.4003	25913	5173927	2	20	2.0818	0.4804	0.6778
	Cytoplasm	6	59.159	624.854	206.114	128	1976	0.67	36965.7	7380773	2	20	1.7857	0.56	0.9033
Cell 3, Slice 3	Nucleolus	7	2.2187	577.752	122.256	260	1201	0.18	1281.87	255944	2	21	6.5079	0.1537	0.5031		626.429	504.945	1.24059
	Nucleus	8	37.618	623.559	179.141	183	1484	0.3976	23457	4683550	2	21	2.134	0.4686	0.675
	Cytoplasm	9	58.8034	580.825	183.317	151	1484	0.6631	34154.5	6819463	2	21	1.7402	0.5746	0.9097
Cell 4 (lower), Slice 1	Nucleolus	No nucleolus present															544.374	574.019	0.948354	1.03172	44.5846	13.1787	No nucleolus present	0.4114
	Nucleus	1	44.0938	544.374	216.858	110	1405	0.3905	24003.5	4792667	2	18	2.5413	0.3935	0.6525
	Cytoplasm	2	58.2074	551.562	189.346	108	1405	0.6053	32105	6410251	2	18	2.2392	0.4466	0.8568
Cell 4, Slice 2	Nucleolus																571.352	482.306	1.18463
	Nucleus	3	42.8367	571.352	188.489	131	1507	0.3958	24474.8	4886776	2	19	2.3954	0.4175	0.6574
	Cytoplasm	4	58.8735	547.096	179.818	119	1507	0.5949	32209.5	6431117	2	19	2.243	0.4458	0.8539
Cell 4, Slice 3	Nucleolus																549.659	571.261	0.962186
	Nucleus	5	46.8234	549.66	190.507	120	1427	0.387	25736.9	5138769	2	20	2.363	0.4232	0.7003
	Cytoplasm	6	56.2091	553.267	172.756	118	1427	0.5732	31098.6	6209311	2	20	2.2476	0.4449	0.8432
Cell 5 Slice 1	Nucleolus	1	8.3289	506.35	148.849	197	976	0.6896	4217.36	842060	2	15	2.0017	0.4996	0.911		511.904	391.429	1.30778	1.37796	65.7867	19.3274	7.67617	0.841033
	Nucleus	2	60.0154	511.133	157.664	116	1549	0.5065	30675.9	6124909	2	15	1.2367	0.8086	0.7713
	Cytoplasm	3	83.1692	477.809	175.002	102	1549	0.5697	39738.9	7934489	2	15	1.0436	0.9583	0.768
Cell 5, Slice 2	Nucleolus	4	8.349	530.049	141.381	223	980	0.5835	4425.37	883592	2	16	1.7666	0.5661	0.8178		518.11	361.034	1.43507
	Nucleus	5	65.4295	519.633	150.369	140	1579	0.5158	33999.4	6788491	2	16	1.1454	0.873	0.7761
	Cytoplasm	6	83.9855	484.592	169.04	110	1579	0.5522	40698.7	8126117	2	16	1.0238	0.9767	0.759
Cell 5, Slice 3	Nucleolus	7	6.3506	493.102	126.368	239	907	0.73	3131.51	625253	2	17	1.7022	0.5875	0.8996		488.256	351.003	1.39103
	Nucleus	8	71.9153	488.684	159.621	105	1434	0.4854	35143.9	7017010	2	17	1.1884	0.8415	0.7409
	Cytoplasm	9	88.1876	463.279	173.095	112	1434	0.5861	40855.5	8157424	2	17	1.0503	0.9521	0.7756
Cell 6, Slice 1	Nucleolus	1	8.5944	436.311	98.6126	200	1012	0.4585	3749.83	748710	2	15	3.4063	0.2936	0.7866		387.43	229.498	1.68816	1.67438	33.8266	111.004	6.97167	0.6214
	Nucleus	2	48.2507	396.136	106.474	146	1012	0.4428	19113.9	3816373	2	15	1.5279	0.6545	0.6912
	Cytoplasm	3	139.909	286.967	116.868	103	1012	0.7805	40149.3	8016413	2	15	1.1575	0.8639	0.9052
Cell 6, Slice 2	Nucleolus	4	6.3807	446.466	91.2474	229	906	0.4391	2848.76	568798	2	16	3.3915	0.2949	0.804		428.188	227.461	1.88247
	Nucleus	5	47.2891	430.654	114.044	163	1018	0.4093	20365.2	4066233	2	16	1.5301	0.6536	0.6723
	Cytoplasm	6	150.827	291.168	131.195	104	1018	0.8037	43916.2	8768536	2	16	1.0969	0.9116	0.9313
Cell 6, Slice 3	Nucleolus	7	5.9399	483.467	92.2839	233	897	0.737	2871.77	573392	2	17	1.7983	0.5561	0.9212		435.596	299.894	1.4525
	Nucleus	8	56.755	440.607	124.623	121	1146	0.4882	25006.6	4992956	2	17	1.4757	0.6776	0.7277
	Cytoplasm	9	143.756	307.479	144.705	109	1153	0.8326	44201.8	8825569	2	17	1.1246	0.8892	0.9336
Cell 7 (upper), Slice 1	Nucleolus	1	9.6862	546.992	116.778	264	1070	0.579	5298.28	1057882	2	18	2.1051	0.475	0.8769		539.258	348.437	1.54765	1.4582	85.6433	11.9132	11.551	0.773567
	Nucleus	2	76.5531	540.236	159.607	126	1374	0.4587	41356.8	8257511	2	18	1.2621	0.7924	0.7329
	Cytoplasm	3	96.3562	500.818	169.964	116	1374	0.7198	48256.9	9635230	2	18	1.3482	0.7417	0.8723
Cell 7, Slice 2	Nucleolus	4	11.7246	493.293	112.638	236	1207	0.6044	5783.67	1154798	2	19	3.1567	0.3168	0.9405		532.116	369.036	1.44191
	Nucleus	5	89.5048	527.03	164.846	131	1752	0.5789	47171.7	9418559	2	19	1.2706	0.787	0.806
	Cytoplasm	6	96.7319	515.226	166.081	133	1752	0.714	49838.8	9951079	2	19	1.3594	0.7356	0.8559
Cell 7, Slice 3	Nucleolus	7	13.2422	497.149	140.521	224	1076	0.4919	6583.32	1314461	2	20	2.8643	0.3491	0.8191		522.75	377.426	1.38504
	Nucleus	8	90.8721	519.019	163.313	122	1467	0.5606	47164.4	9417086	2	20	1.3489	0.7413	0.7843
	Cytoplasm	9	99.5816	506.635	163.275	136	1467	0.7179	50451.6	10073425	2	20	1.2983	0.7703	0.855
Cell 8 (lower), Slice 1	Nucleolus	1	6.2605	518.842	197.16	177	1252	0.7164	3248.2	648553	2	12	1.1646	0.8586	0.8967		727.153	308.451	2.35743	2.30823	95.4715	47.9435	6.99837	0.7707
	Nucleus	2	98.1042	713.86	224.788	141	1714	0.5795	70032.6	13983085	2	12	1.2694	0.7878	0.8302
	Cytoplasm	3	148.919	575.524	279.278	112	1714	0.7399	85706.6	17112629	2	12	1.1418	0.8758	0.8946
Cell 8, Slice 2	Nucleolus	4	6.5209	450.863	144.319	201	1094	0.8145	2940.04	587024	2	13	1.525	0.6558	0.9545		728.8	308.482	2.36254
	Nucleus	5	96.0057	709.922	223.672	125	1847	0.5573	68156.5	13608496	2	13	1.3264	0.7539	0.7956
	Cytoplasm	6	146.811	571	275.614	107	1847	0.7533	83829	16737736	2	13	1.0479	0.9543	0.8955
Cell 8, Slice 3	Nucleolus	7	8.2137	426.904	152.155	190	1519	0.6615	3506.48	700122	2	14	1.2273	0.8148	0.9447		700.901	317.91	2.20471
	Nucleus	8	92.3045	676.519	218.137	118	1715	0.5208	62445.8	12468255	2	14	1.2981	0.7704	0.7774
	Cytoplasm	9	134.515	563.988	259.324	112	1715	0.6763	75864.9	15147599	2	14	1.1923	0.8387	0.8593
Cell 9, Slice 1	Nucleolus	1	7.2521	443.831	112.694	211	873	0.5028	3218.72	642667	2	9	2.9279	0.3415	0.7798		354.368	223.433	1.58601	1.51348	77.3594	34.471	9.38237	0.660333
	Nucleus	2	81.5114	362.328	118.816	135	1199	0.5488	29533.8	5896882	2	9	1.4836	0.674	0.8739
	Cytoplasm	3	121.178	316.862	123.569	117	1199	0.5779	38396.6	7666474	2	9	1.3025	0.7677	0.8603
Cell 9, Slice 2	Nucleolus	4	11.0485	415.121	123.834	192	1055	0.4408	4586.46	915756	2	10	1.6424	0.6089	0.7421		349.381	239.426	1.45924
	Nucleus	5	77.3544	358.77	116.116	128	1457	0.4651	27752.5	5541206	2	10	1.5393	0.6496	0.8286
	Cytoplasm	6	109.368	323.837	118.512	118	1457	0.6045	35417.4	7071621	2	10	1.3672	0.7314	0.8648
Cell 9, Slice 3	Nucleolus	1	9.8465	384.627	121.939	168	992	0.4423	3787.22	756177	2	11	1.9548	0.5116	0.6996		342.374	228.986	1.49518
	Nucleus	2	73.2125	348.057	107.687	126	993	0.5339	25482.1	5087895	2	11	1.5212	0.6574	0.8609
	Cytoplasm	3	104.946	312.053	111.969	117	992	0.6048	32748.5	6538748	2	11	1.461	0.6845	0.875
Cell 10, Slice 1	Nucleolus	1	10.4274	613.871	133.598	241	1188	0.4927	6401.11	1278079	2	12	2.4709	0.4047	0.7491		680.451	441.108	1.54259	1.61545	64.2809	32.9468	9.7613	0.8125
	Nucleus	2	59.0688	668.698	166.534	133	1830	0.4231	39499.2	7886620	2	12	1.2482	0.8012	0.7718
	Cytoplasm	3	93.7619	584.487	197.667	132	1830	0.7577	54802.6	10942182	2	12	1.1876	0.842	0.8903
Cell 10, Slice 2	Nucleolus	4	9.6361	596.244	131.777	268	1260	0.4411	5745.48	1147174	2	13	2.521	0.3967	0.6942		659.336	397.069	1.66051
	Nucleus	5	64.5881	649.923	175.256	125	1543	0.4145	41977.3	8381413	2	13	1.2328	0.8112	0.7561
	Cytoplasm	6	99.2962	561.54	209.043	122	1543	0.7506	55758.8	11133102	2	13	1.2411	0.8057	0.8847
Cell 10, Slice 3	Nucleolus	7	9.2204	558.16	126.873	248	1069	0.3567	5146.47	1027572	2	14	2.7489	0.3638	0.7039		637.597	388.013	1.64324
	Nucleus	8	69.1858	627.011	168.896	164	1356	0.4636	43380.3	8661532	2	14	1.212	0.8251	0.7606
	Cytoplasm	9	98.625	555.671	196.301	115	1356	0.6848	54803	10942268	2	14	1.2186	0.8206	0.8474
																			Mean Cell 1-10	1.51272	61.4375	37.4153	8.16273	0.66081
																			StDev	0.342342	20.28	33.193	3.50724	0.143518
35x35 µm2		Measurement #	Area	Mean	StDev	Min	Max	Circularity	Integrated Density	Raw Int Den	Channel	Slice	AR	Round	Solidity		Mean Intensity Nucleus	Mean Intensity Cytoplasm	Mean Nucleus/Mean Cytoplasm	Mean from 3 Slices	Area Nucleus	Area Cytoplasm	Area Nucleolus	Roundness Nucleus		Circularity Nucleus
Cell 1 (upper), Slice 1	Nucleolus	1	1.9583	267.916	51.5129	169	489	0.8504	524.653	104755	2	12	1.3242	0.7552	0.9157		522.999	423.349	1.23538	1.27546	33.7782	18.9717	2.66113	0.840767	Cell 1	0.628533
	Nucleus	2	31.3224	507.05	176.504	143	1161	0.7333	15882	3171092	2	12	1.1493	0.8701	0.8844										Cell 2	0.726367
	Cytoplasm	3	49.2073	476.628	163.114	123	1161	0.7036	23453.6	4682868	2	12	1.2519	0.7988	0.9024										Cell 3	0.721967
Cell 1, Slice 2	Nucleolus	4	3.601	356.039	131.945	179	879	0.7969	1282.11	255992	2	13	1.4672	0.6816	0.909		520.998	386.379	1.34841						Cell 4	0.734267
	Nucleus	5	31.2473	501.988	160.792	142	1074	0.6674	15685.8	3131905	2	13	1.1954	0.8365	0.8839										Cell 5	0.776033
	Cytoplasm	6	52.6581	454.981	153.286	115	1074	0.7643	23958.5	4783675	2	13	1.3285	0.7527	0.921										Cell 6	0.473133
Cell 1, Slice 3	Nucleolus	7	2.4241	303.702	71.1027	179	662	0.5393	736.192	146992	2	14	2.8429	0.3518	0.9115		487.87	392.627	1.24258						Cell 7	0.711367
	Nucleus	8	38.7649	476.354	152.331	141	1073	0.4849	18465.8	3686979	2	14	1.226	0.8157	0.8103										Cell 8	0.733933
	Cytoplasm	9	56.3844	450.19	143.248	141	1073	0.7778	25383.7	5068242	2	14	1.2538	0.7976	0.9261										Cell 9	0.674267
Cell2 (lower), Slice 1	Nucleolus	1	4.9282	437.176	192.025	165	1164	0.8648	2154.51	430181	2	8	1.2813	0.7804	0.9471		585.614	382.713	1.53016	1.58153	29.6146	11.9066	5.26547	0.849567	Cell 10	0.708167
	Nucleus	2	27.3307	558.848	216.947	124	1338	0.7438	15273.7	3049634	2	8	1.0857	0.9211	0.9277										Mean	0.688803
	Cytoplasm	3	36.5712	514.344	209.359	137	1338	0.7833	18810.2	3755743	2	8	1.2204	0.8194	0.9404										StDev	0.0809104
Cell 2, Slice 2	Nucleolus	4	5.0334	388.986	144.188	189	1125	0.8459	1957.93	390931	2	9	1.102	0.9075	0.9428		593.395	375.671	1.57956
	Nucleus	5	28.6029	557.426	222.189	125	1392	0.6954	15944	3183457	2	9	1.1909	0.8397	0.8885
	Cytoplasm	6	43.0921	496.312	211.227	123	1392	0.8186	21387.1	4270271	2	9	1.1647	0.8586	0.9496
Cell 2, Slice 3	Nucleolus	7	5.8348	386.407	140.586	192	985	0.883	2254.59	450164	2	10	1.06	0.9434	0.9608		584.657	357.615	1.63488
	Nucleus	8	32.9101	549.508	216.048	150	1383	0.7399	18084.3	3610817	2	10	1.2692	0.7879	0.8886
	Cytoplasm	9	44.9001	498.265	214.893	127	1383	0.7868	22372.1	4466942	2	10	1.2131	0.8243	0.9445
Cell 3 (upper), Slice 1	Nucleolus	1	5.4591	265.56	103.551	145	708	0.8094	1449.73	289460	2	8	1.2731	0.7855	0.9218		461.743	322.564	1.43148	1.32944	31.5595	12.6294	5.65277	0.853933
	Nucleus	2	32.1238	428.405	150.23	145	940	0.7413	13762	2747788	2	8	1.1648	0.8586	0.9144
	Cytoplasm	3	45.4861	397.312	144.685	130	940	0.7819	18072.2	3608384	2	8	1.1606	0.8616	0.9349
Cell 3, Slice 2	Nucleolus	4	4.8481	245.066	81.9618	135	732	0.8751	1188.11	237224	2	9	1.1283	0.8863	0.9546		457.872	344.235	1.33012
	Nucleus	5	30.8066	424.383	150.746	135	985	0.7374	13073.8	2610382	2	9	1.1651	0.8583	0.9142
	Cytoplasm	6	42.5462	402.268	142.567	135	985	0.7638	17115	3417266	2	9	1.0397	0.9618	0.9244
Cell 3, Slice 3	Nucleolus	7	6.6511	294.564	102.969	147	788	0.6976	1959.18	391181	2	10	2.0481	0.4883	0.8985		443.351	361.407	1.22673
	Nucleus	8	31.7481	412.18	142.524	138	898	0.6872	13086	2612812	2	10	1.1836	0.8449	0.9036
	Cytoplasm	9	44.5345	397.603	132.897	138	898	0.8483	17707.1	3535485	2	10	1.1014	0.908	0.9523
Cell 4 (lower), Slice 1	Nucleolus	1	5.5593	346.959	123.077	162	1020	0.8434	1928.85	385124	2	14	1.5824	0.632	0.9623		589.398	491.927	1.19814	1.20731	34.7365	15.4559	6.84813	0.923733
	Nucleus	2	34.2673	550.065	203.075	128	1192	0.7782	18849.3	3763546	2	14	1.0749	0.9303	0.9358
	Cytoplasm	3	50.3593	531.488	185.362	147	1192	0.9084	26765.4	5344113	2	14	1.1064	0.9038	0.9706
Cell 4, Slice 2	Nucleolus	4	7.4675	359.205	145.005	164	1129	0.8704	2682.36	535575	2	15	1.359	0.7358	0.9536		598.371	497.259	1.20334
	Nucleus	5	33.8617	545.629	200.857	130	1293	0.6343	18475.9	3688995	2	15	1.0528	0.9498	0.8981
	Cytoplasm	6	49.8184	530.136	185.025	131	1293	0.901	26410.5	5273263	2	15	1.042	0.9597	0.9745
Cell 4, Slice 3	Nucleolus	7	7.5176	385.796	167.546	153	1108	0.7294	2900.25	579080	2	16	1.3618	0.7343	0.928		590.069	483.481	1.22046
	Nucleus	8	36.0804	547.507	210.836	134	1262	0.5431	19754.3	3944243	2	16	1.1222	0.8911	0.8891
	Cytoplasm	9	50.3993	529.316	195.425	134	1262	0.882	26677.2	5326508	2	16	1.0331	0.968	0.965
Cell 5, Slice 1	Nucleolus	1	7.8231	218.913	65.9831	129	514	0.898	1712.58	341942	2	11	1.3548	0.7381	0.96		338.928	406.053	0.834691	0.804316	37.6547	14.1103	8.20207	0.744367
	Nucleus	2	36.451	313.171	94.7031	129	839	0.7411	11415.4	2279256	2	11	1.264	0.7912	0.9244
	Cytoplasm	3	48.0354	335.57	99.2853	129	839	0.9244	16119.3	3218457	2	11	1.0096	0.9905	0.9774
Cell 5, Slice 2	Nucleolus	4	8.3189	203.011	47.6337	122	454	0.745	1688.83	337201	2	12	1.6187	0.6178	0.9218		319.262	405.901	0.786551
	Nucleus	5	36.9969	293.123	91.4027	122	792	0.7718	10844.6	2165297	2	12	1.3811	0.724	0.9233
	Cytoplasm	6	52.3777	326.241	101.501	122	792	0.9305	17087.7	3411825	2	12	1.0415	0.9601	0.9818
Cell 5, Slice 3	Nucleolus	7	8.4642	204.331	53.4933	131	433	0.73	1729.49	345319	2	13	1.9548	0.5116	0.9067		311.446	393.386	0.791707
	Nucleus	8	39.5161	288.502	93.573	124	880	0.8152	11400.5	2276281	2	13	1.393	0.7179	0.9391
	Cytoplasm	9	54.8818	317.867	100.764	128	880	0.8899	17445.1	3483187	2	13	1.065	0.939	0.969
Cell 6, Slice 1	Nucleolus	1	12.0902	270.662	62.9461	148	631	0.8605	3272.37	653378	2	5	1.5958	0.6267	0.9763		629.803	310.528	2.02817	1.88684	71.7701	67.7667	15.2922	0.4527
	Nucleus	2	82.6433	577.263	237.011	148	1449	0.5164	47706.9	9525417	2	5	2.1406	0.4672	0.8157
	Cytoplasm	3	150.963	456.55	239.856	91	1449	0.6728	68922	13761324	2	5	1.7863	0.5598	0.9734
Cell 6, Slice 2	Nucleolus	4	17.93	341.658	162.922	142	1207	0.6307	6125.94	1223137	2	6	1.8463	0.5416	0.8854		652.373	357.565	1.82449
	Nucleus	5	70.0673	572.862	242.155	130	1395	0.4548	40138.9	8014345	2	6	2.2645	0.4416	0.7712
	Cytoplasm	6	136.964	467.705	230.848	89	1395	0.6307	64058.9	12790337	2	6	1.8613	0.5373	0.9584
Cell 6, Slice 3	Nucleolus	7	15.8565	354.734	143.799	150	1217	0.6722	5624.85	1123087	2	7	1.9474	0.5135	0.8992		654.194	361.859	1.80787
	Nucleus	8	62.5998	578.342	226.536	150	1344	0.4482	36204.1	7228694	2	7	2.2258	0.4493	0.7441
	Cytoplasm	9	130.684	465.558	226.111	82	1344	0.6012	60840.8	12147805	2	7	1.7722	0.5643	0.9322
Cell 7, Slice 1	Nucleolus	1	6.6411	112.097	51.0061	35	425	0.7719	744.446	148640	2	12	1.5534	0.6437	0.9199		320.609	262.576	1.22101	1.23521	38.3742	15.5143	6.06517	0.716033
	Nucleus	2	35.5896	281.7	131.356	35	783	0.7264	10025.6	2001762	2	12	1.3748	0.7274	0.9166
	Cytoplasm	3	52.0671	275.648	122.162	22	783	0.8966	14352.2	2865634	2	12	1.3189	0.7582	0.9735
Cell 7, Slice 2	Nucleolus	4	5.7146	130.154	57.8163	40	516	0.7889	743.775	148506	2	13	1.8079	0.5531	0.9434		319.681	254.453	1.25634
	Nucleus	5	38.6948	291.691	122.548	40	689	0.7223	11286.9	2253604	2	13	1.3959	0.7164	0.8945
	Cytoplasm	6	54.8568	280.72	117.37	32	689	0.8588	15399.4	3074722	2	13	1.3936	0.7176	0.9659
Cell 7, Slice 3	Nucleolus	7	5.8398	223.489	106.778	57	625	0.5815	1305.12	260588	2	14	1.0924	0.9154	0.853		321.25	261.548	1.22826
	Nucleus	8	40.8383	307.27	108.903	57	819	0.6882	12548.4	2505476	2	14	1.4198	0.7043	0.8847
	Cytoplasm	9	54.7416	295.657	108.798	25	819	0.8389	16184.8	3231535	2	14	1.4333	0.6977	0.959
Cell 8 (mddle), Slice 1	Nucleolus	1	5.2688	219.521	81.5999	66	565	0.6951	1156.62	230936	2	12	1.6605	0.6022	0.8616		377.259	320.22	1.17812	1.06295	34.3191	15.1136	7.0234	0.8002
	Nucleus	2	32.4293	351.631	140.651	34	978	0.7236	11403.1	2276813	2	12	1.0996	0.9095	0.9001
	Cytoplasm	3	48.2057	341.351	145.548	17	978	0.8801	16455.1	3285506	2	12	1.1422	0.8755	0.9631
Cell 8, Slice 2	Nucleolus	4	8.0184	180.663	71.5288	47	580	0.7448	1448.63	289241	2	13	1.6808	0.595	0.8989		344.338	326.413	1.05492
	Nucleus	5	34.087	305.836	145.917	47	983	0.7586	10425	2081519	2	13	1.2816	0.7803	0.92
	Cytoplasm	6	50.9302	312.641	147.139	20	983	0.8856	15922.9	3179246	2	13	1.1894	0.8407	0.9702
Cell 8, Slice 3	Nucleolus	7	7.783	180.348	75.4075	47	502	0.3214	1403.65	280261	2	14	1.5673	0.638	0.7153		316.233	330.851	0.955817
	Nucleus	8	36.441	287.211	136.208	17	814	0.7196	10466.3	2089748	2	14	1.407	0.7108	0.8952
	Cytoplasm	9	49.1623	298.503	135.918	12	789	0.8326	14675.1	2930110	2	14	1.1768	0.8498	0.9401
Cell 9, Slice 1	Nucleolus	1	4.763	136.793	86.6117	20	631	0.8684	651.54	130090	2	14	1.2867	0.7772	0.9529		412.84	226.259	1.82463	1.72732	28.2039	25.9918	4.04177	0.6955
	Nucleus	2	29.5545	368.352	177.493	20	988	0.6747	10886.5	2173647	2	14	1.4282	0.7002	0.8755
	Cytoplasm	3	55.3276	302.161	170.173	0	988	0.9322	16717.9	3337977	2	14	1.0371	0.9642	0.9817
Cell 9, Slice 2	Nucleolus	4	4.788	169.187	99.0348	16	581	0.8305	810.071	161743	2	15	1.2055	0.8295	0.9282		423.998	249.115	1.70202
	Nucleus	5	28.3925	381.028	171.707	16	1016	0.6779	10818.3	2160046	2	15	1.4146	0.7069	0.8689
	Cytoplasm	6	53.5396	319.069	163.539	0	1016	0.9204	17082.8	3410851	2	15	1.0338	0.9673	0.9765
Cell 9, Slice 3	Nucleolus	7	2.5743	171.669	97.7485	23	568	0.7994	441.93	88238	2	16	1.5502	0.6451	0.9154		419.65	253.518	1.65531
	Nucleus	8	26.6646	395.709	157.178	23	938	0.6702	10551.4	2106753	2	16	1.472	0.6794	0.8739
	Cytoplasm	9	53.7199	324.096	152.207	0	938	0.9235	17410.4	3476256	2	16	1.0318	0.9692	0.9789
Cell 10, Slice 1	Nucleolus	1	3.0802	155.896	54.8113	25	366	0.5514	480.184	95876	2	11	2.3806	0.4201	0.8792		434.962	211.171	2.05976	2.09052	43.5579	26.8833	2.65947	0.669867
	Nucleus	2	41.855	414.425	182.633	25	1041	0.7302	17345.8	3463346	2	11	1.4778	0.6767	0.914
	Cytoplasm	3	67.7333	336.769	182.604	3	1041	0.895	22810.5	4554466	2	11	1.2312	0.8122	0.9748
Cell 10, Slice 2	Nucleolus	4	2.2037	133.752	49.5467	29	329	0.5815	294.748	58851	2	12	1.7072	0.5858	0.8333		455.012	227.018	2.0043
	Nucleus	5	42.9469	438.527	181.971	29	996	0.6942	18833.4	3760372	2	12	1.4882	0.672	0.8963
	Cytoplasm	6	68.72	359.202	184.26	6	996	0.8936	24684.3	4928606	2	12	1.2134	0.8241	0.9797
Cell 10, Slice 3	Nucleolus	7	2.6945	157.838	80.7242	26	627	0.6191	425.297	84917	2	13	1.6286	0.614	0.8574		467.875	211.947	2.20751
	Nucleus	8	45.8718	449.664	179.342	26	1004	0.7001	20626.9	4118470	2	13	1.513	0.6609	0.8957
	Cytoplasm	9	74.8703	357.592	190.868	0	1004	0.9106	26773	5345642	2	13	1.2126	0.8247	0.9825
																			Mean Cell 1-10	1.42009	38.3569	22.4344	6.37116	0.754667
																			StDev	0.394843	12.5613	16.7528	3.62691	0.133502
															small	large
														Mean	1.51272	1.42009
														StDev	0.342342	0.394843

## Sheet: Exp 3_03.05.17
15x15 µm2		Measurement #	Area	Mean	StDev	Min	Max	Circularity	Integrated Density	Raw Int Den	Channel	Slice	AR	Round	Solidity		Mean Intensity Nucleus	Mean Intensity Cytoplasm	Mean Nucleus/Mean Cytoplasm	Mean from 3 Slices	Area Nucleus Mittelwert	Area Cytoplasm Mittelwert	Area Nucleolus	Roundness Nucleus		Circularity Nucleus
Cell 1 (upper), Slice 1	Nucleolus	1	10.3273	254.257	72.7399	106	624	0.4979	2625.79	524279	2	13	1.7827	0.5609	0.7451		269.585	164.439	1.63942	1.65509	76.3377	40.2207	14.4258	0.867933	Cell 1	0.650867
	Nucleus	2	81.4613	267.642	81.5455	62	789	0.6034	21802.4	4353191	2	13	1.1211	0.892	0.8159										Cell 2	0.8381
	Cytoplasm	3	122.084	233.301	91.2436	49	789	0.6999	28482.4	5686955	2	13	1.1564	0.8648	0.8711										Cell 3	0.534633
Cell 1, Slice 2	Nucleolus	4	16.0569	261.825	75.952	90	634	0.4597	4204.09	839411	2	14	1.1114	0.8998	0.7162		271.731	155.475	1.74774						Cell 4	0.545267
	Nucleus	5	76.2125	269.644	80.431	63	735	0.667	20550.2	4103169	2	14	1.1041	0.9057	0.8702										Cell 5	0.734333
	Cytoplasm	6	122.129	226.72	93.0964	52	735	0.7407	27689.2	5528568	2	14	1.1289	0.8858	0.8899										Cell 6	0.745867
Cell 1, Slice 3	Nucleolus	7	16.8933	265.489	78.7512	82	840	0.4891	4484.98	895494	2	15	1.4457	0.6917	0.7661		265.579	168.29	1.5781						Cell 7	0.746533
	Nucleus	8	71.3394	265.557	80.5391	62	899	0.6822	18944.7	3782598	2	15	1.2405	0.8061	0.895										Cell 8	0.455933
	Cytoplasm	9	105.462	234.086	89.8081	50	899	0.7186	24687.1	4929156	2	15	1.1671	0.8568	0.8806										Cell 9	0.353467
Cell2 (lower), Slice 1	Nucleolus	1	6.0752	279.781	87.3032	84	638	0.4738	1699.72	339375	2	12	1.2052	0.8297	0.7349		311.095	164.286	1.89361	1.87401	56.4194	47.7099	5.84477	0.899433	Cell 10	0.546033
	Nucleus	2	54.5363	307.607	99.1163	84	1045	0.8359	16775.7	3349528	2	12	1.0994	0.9096	0.9598										Mean	0.615103
	Cytoplasm	3	104.134	239.345	111.7	48	1045	0.6274	24924	4976454	2	12	1.167	0.8569	0.8099										StDev	0.144744
Cell 2, Slice 2	Nucleolus	4	6.596	263.731	85.2494	81	639	0.6236	1739.58	347334	2	13	1.0766	0.9288	0.8092		312.95	169.459	1.84677
	Nucleus	5	56.4945	307.204	97.5838	81	874	0.8122	17355.3	3465258	2	13	1.1609	0.8614	0.9598
	Cytoplasm	6	100.408	246.961	110.253	52	874	0.6539	24796.9	4951072	2	13	1.1064	0.9038	0.8211
Cell 2, Slice 3	Nucleolus	7	4.8631	239.999	77.2525	87	549	0.2614	1167.15	233039	2	14	1.2492	0.8005	0.5307		304.691	161.927	1.88166
	Nucleus	8	58.2274	299.288	96.0834	76	818	0.8662	17426.8	3479523	2	14	1.0785	0.9273	0.9724
	Cytoplasm	9	107.846	236.09	109.19	42	818	0.7289	25461.3	5083733	2	14	1.1289	0.8858	0.8694
Cell 3 (upper), Slice 1	Nucleolus	1	5.985	529.176	185.764	131	1261	0.2361	3167.12	632365	2	7	4.5043	0.222	0.573		584.914	206.471	2.83292	2.45748	60.5547	28.2189	6.4942	0.568133
	Nucleus	2	62.5998	579.586	221.526	63	1625	0.5485	36281.9	7244244	2	7	1.7311	0.5777	0.8017
	Cytoplasm	3	89.8804	466.337	262.619	17	1625	0.6254	41914.6	8368887	2	7	1.5457	0.6469	0.8569
Cell 3, Slice 2	Nucleolus	4	8.945	506.665	177.201	152	1211	0.2864	4532.1	904904	2	8	3.3398	0.2994	0.5924		543.478	224.014	2.42609
	Nucleus	5	65.6849	538.464	216.061	33	1380	0.5612	35369	7061959	2	8	1.7364	0.5759	0.8337
	Cytoplasm	6	90.251	452.872	239.835	19	1380	0.6468	40872.1	8160745	2	8	1.5601	0.641	0.8672
Cell 3, Slice 3	Nucleolus	7	4.5526	427.594	144.475	132	999	0.7435	1946.67	388683	2	9	1.7218	0.5808	0.9154		545.164	257.952	2.11343
	Nucleus	8	53.3793	535.137	195.277	54	1441	0.4942	28565.2	5703489	2	9	1.8155	0.5508	0.7778
	Cytoplasm	9	86.1892	429.62	223.407	14	1441	0.5628	37028.6	7393331	2	9	1.6549	0.6043	0.8227
Cell 4 (middle), Slice 1	Nucleolus	1	3.7112	557.408	142.78	239	1074	0.582	2068.66	413039	2	9	2.0895	0.4786	0.817		550.21	348.88	1.57707	1.3954	41.1271	22.5928	2.19533	0.828067
	Nucleus	2	42.7816	550.834	199.931	55	1485	0.5804	23565.6	4705226	2	9	1.1782	0.8488	0.8508
	Cytoplasm	3	67.1874	477.474	224.394	29	1771	0.8315	32080.3	6405316	2	9	1.1039	0.9059	0.9498
Cell 4, Slice 2	Nucleolus	4	1.5776	424.994	95.7953	194	793	0.6421	670.487	133873	2	10	2.1483	0.4655	0.8886		538.801	402.042	1.34016
	Nucleus	5	40.7231	534.392	194.319	66	1418	0.5595	21762.1	4345138	2	10	1.1878	0.8419	0.8303
	Cytoplasm	6	62.4144	488.395	201.919	32	1418	0.8155	30482.9	6086383	2	10	1.1867	0.8427	0.9472
Cell 4, Slice 3	Nucleolus	7	1.2972	385.44	90.8591	168	704	0.5762	499.982	99829	2	11	2.6929	0.3714	0.7908		526.857	415.182	1.26898
	Nucleus	8	39.8767	522.256	188.46	87	1524	0.512	20825.9	4158204	2	11	1.2603	0.7935	0.7899
	Cytoplasm	9	61.558	484.544	192.135	27	1524	0.8261	29827.6	5955528	2	11	1.1512	0.8687	0.9468
Cell 5 (lower) Slice 1	Nucleolus	1	4.6027	515.124	151.967	141	1032	0.6099	2370.96	473399	2	9	1.6968	0.5893	0.8347		531.632	249.813	2.12812	1.75395	43.3609	21.3457	4.96663	0.8144
	Nucleus	2	45.9018	529.976	162.943	66	1505	0.7746	24326.9	4857235	2	9	1.2491	0.8006	0.9255
	Cytoplasm	3	67.553	440.182	201.32	15	1505	0.846	29735.6	5937177	2	9	1.3058	0.7658	0.9671
Cell 5, Slice 2	Nucleolus	4	5.0284	427.641	135.738	132	943	0.7795	2150.36	429352	2	10	1.3629	0.7337	0.9253		532.578	327.66	1.6254
	Nucleus	5	42.0904	520.041	158.336	91	1402	0.7142	21888.8	4370427	2	10	1.2176	0.8213	0.9084
	Cytoplasm	6	63.7968	454.586	178.728	37	1402	0.8273	29001.1	5790511	2	10	1.2934	0.7732	0.9469
Cell 5, Slice 3	Nucleolus	7	5.2688	378.144	127.798	85	1057	0.8087	1992.37	397808	2	11	1.3493	0.7411	0.941		519.174	344.204	1.50833
	Nucleus	8	42.0904	501.52	155.255	69	1162	0.7142	21109.2	4214775	2	11	1.2176	0.8213	0.9084
	Cytoplasm	9	62.77	449.692	164.262	41	1162	0.8474	28227.2	5635991	2	11	1.2501	0.7999	0.9545
Cell 6 (upper), Slice 1	Nucleolus	1	5.9299	408.714	117.379	135	927	0.7276	2423.64	483917	2	19	1.4047	0.7119	0.9203		557.433	284.571	1.95885	1.76483	30.5177	56.0087	5.75127	0.714467
	Nucleus	2	40.7532	535.794	180.413	83	1416	0.7019	21835.3	4359753	2	19	1.2559	0.7962	0.8933
	Cytoplasm	3	89.5198	398.938	203.531	7	1416	0.804	35712.9	7130620	2	19	1.4188	0.7048	0.9509
Cell 6, Slice 2	Nucleolus	4	4.9633	367.578	111.348	123	877	0.6719	1824.4	364270	2	20	1.8229	0.5486	0.8689		524.653	266.542	1.96837
	Nucleus	5	44.4394	507.111	184.209	49	1314	0.7298	22535.7	4499593	2	20	1.2287	0.8139	0.8981
	Cytoplasm	6	88.7435	387.01	200.504	4	1314	0.7982	34344.6	6857421	2	20	1.3232	0.7557	0.933
Cell 6, Slice 3	Nucleolus	7	6.3606	371.282	130.184	75	978	0.8059	2361.59	471528	2	21	1.8751	0.5333	0.9567		547.681	400.566	1.36727
	Nucleus	8	40.5128	519.987	185.401	75	1366	0.7783	21066.1	4206173	2	21	1.3069	0.7652	0.917
	Cytoplasm	9	81.3161	398.276	201.105	28	1366	0.8386	32386.3	6466411	2	21	1.3054	0.7661	0.9474
Cell 11 (lower), Slice 1	Nucleolus	1	6.9416	178.377	67.5347	30	542	0.6673	1238.23	247231	2	16	2.0985	0.4765	0.8641		205.663	90.0264	2.28447	2.1692	52.4795	44.5045	6.67783	0.913767
	Nucleus	2	49.9436	201.871	81.4934	13	657	0.8385	10082.1	2013054	2	16	1.0818	0.9244	0.949
	Cytoplasm	3	105.156	143.147	92.981	0	875	0.7859	15052.7	3005505	2	16	1.0818	0.9244	0.9083
Cell 11, Slice 2	Nucleolus	4	7.6929	180.277	70.2901	21	466	0.6185	1386.85	276905	2	17	2.2945	0.4358	0.8498		203.019	91.4751	2.21939
	Nucleus	5	53.6999	199.761	80.9135	13	659	0.9167	10727.1	2141837	2	17	1.069	0.9354	0.9732
	Cytoplasm	6	96.1509	151.952	91.0892	0	659	0.808	14610.3	2917179	2	17	1.1135	0.8981	0.9194
Cell 11, Slice 3	Nucleolus	7	5.399	173.603	66.38	37	531	0.5212	937.288	187144	2	18	3.0197	0.3312	0.8442		201.318	100.471	2.00374
	Nucleus	8	53.795	198.536	80.0912	3	743	0.9001	10680.3	2132479	2	18	1.1344	0.8815	0.9622
	Cytoplasm	9	89.645	159.319	89.2848	0	743	0.8022	14282.2	2851652	2	18	1.0314	0.9695	0.9192
Cell 8 (upper), Slice 1	Nucleolus	No nucleolus present															400.319	197.624	2.02566	2.04496	65.9721	31.2222	7.9183	0.81
	Nucleus	1	66.0706	400.32	167.905	0	1449	0.4228	26449.3	5281017	2	17	1.3212	0.7569	0.6749
	Cytoplasm	2	101.064	330.136	181.691	0	1449	0.5114	33364.9	6661813	2	17	1.0636	0.9402	0.7262
Cell 8, Slice 2	Nucleolus																400.528	195.986	2.04366
	Nucleus	3	64.8285	400.528	158.303	0	1209	0.4604	25965.6	5184434	2	18	1.2361	0.809	0.6824
	Cytoplasm	4	96.1609	333.881	173.147	0	1209	0.4849	32106.3	6410519	2	18	1.0413	0.9603	0.7106
Cell 8, Slice 3	Nucleolus	5	7.9183	320.088	101.505	100	801	0.8261	2534.54	506059	2	19	1.4006	0.714	0.9481		378.533	183.259	2.06556
	Nucleus	6	67.0171	371.627	154.479	2	1102	0.4846	24905.4	4972739	2	19	1.1573	0.8641	0.7035
	Cytoplasm	7	94.3579	317.046	167.364	0	1102	0.4845	29915.8	5973153	2	19	1.0752	0.9301	0.7094
Cell 9 (lower), Slice 1	Nucleolus	1	17.1787	232.238	84.3772	26	744	0.4388	3989.57	796578	2	13	1.8557	0.5389	0.7581		254.538	140.592	1.81047	1.79589	96.0207	35.3191	14.6245	0.943367
	Nucleus	2	99.0808	250.672	113.887	0	1176	0.3762	24836.8	4959048	2	13	1.0569	0.9461	0.7415
	Cytoplasm	3	133.518	222.28	118.658	0	1176	0.8055	29678.5	5925760	2	13	1.1907	0.8398	0.9211
Cell 9, Slice 2	Nucleolus	4	10.9984	253.006	87.9529	55	879	0.3379	2782.66	555601	2	12	3.5329	0.2831	0.7272		296.955	174.537	1.70138
	Nucleus	5	92.1692	291.71	118.921	7	1255	0.3395	26886.7	5368346	2	12	1.0684	0.936	0.7576
	Cytoplasm	6	127.108	259.503	128.361	0	1255	0.7439	32984.8	6585920	2	12	1.1989	0.8341	0.8783
Cell 9, Slice 3	Nucleolus	7	15.6963	295.199	109.183	34	793	0.173	4633.51	925152	2	11	1.4405	0.6942	0.5265		311.635	166.134	1.8758
	Nucleus	8	96.812	308.97	132.584	0	980	0.3447	29912	5972393	2	11	1.0548	0.948	0.769
	Cytoplasm	9	133.393	269.799	141.043	0	980	0.76	35989.4	7185838	2	11	1.1759	0.8504	0.8888
Cell 10 (upper), Slice 1	Nucleolus	No nucleolus present															223.481	70.3473	3.17682	3.15424	48.0821	66.8652	No nucleolus present	0.696667
	Nucleus	1	49.1723	223.481	89.0687	8	1002	0.5316	10989.1	2194138	2	14	1.4103	0.709	0.7797
	Cytoplasm	2	117.366	134.505	106.186	0	1002	0.6881	15786.4	3151987	2	14	1.0625	0.9412	0.8647
Cell 10, Slice 2	Nucleolus																216.268	68.5394	3.15538
	Nucleus	3	47.194	216.268	86.1993	3	1001	0.5286	10206.5	2037893	2	15	1.3535	0.7388	0.762
	Cytoplasm	4	114.301	129.535	102.929	0	1001	0.6575	14806	2956253	2	15	1.0274	0.9733	0.8476
Cell 10, Slice 3	Nucleolus																199.338	63.6757	3.13052
	Nucleus	5	47.8801	199.338	83.2776	0	616	0.5779	9544.34	1905674	2	16	1.5571	0.6422	0.853
	Cytoplasm	6	113.174	121.07	96.8261	0	793	0.6809	13702	2735815	2	16	1.0746	0.9306	0.8593
																			Mean Cell 1-10	2.00651	57.0872	39.4008	7.6554	0.805623
																			StDev	0.497736	18.942	14.693	4.63645	0.115726
35x35 µm2		Measurement #	Area	Mean	StDev	Min	Max	Circularity	Integrated Density	Raw Int Den	Channel	Slice	AR	Round	Solidity		Mean Intensity Nucleus	Mean Intensity Cytoplasm	Mean Nucleus/Mean Cytoplasm	Mean from 3 Slices	Area Nucleus	Area Cytoplasm	Area Nucleolus	Roundness Nucleus		Circularity Nucleus
Cell 1 (upper), Slice 1	Nucleolus	1	1.182	358.335	120.19	130	710	0.4722	423.544	84567	2	14	2.522	0.3965	0.6667		554.728	376.668	1.47272	1.46915	24.4359	19.1537	1.22707	0.602533	Cell 1	0.721367
	Nucleus	2	24.4509	545.234	173.233	130	1041	0.7471	13331.5	2661830	2	14	1.5106	0.662	0.923										Cell 2	0.7591
	Cytoplasm	3	42.3158	474.069	183.604	1	1041	0.828	20060.6	4005406	2	14	1.1409	0.8765	0.9487										Cell 3	0.824633
Cell 1, Slice 2	Nucleolus	4	1.7129	375.895	167.101	102	885	0.6782	643.857	128556	2	15	1.1981	0.8347	0.8311		554.217	376.563	1.47178						Cell 4	0.8233
	Nucleus	5	24.1454	541.566	172.267	93	1132	0.7171	13076.3	2610891	2	15	1.733	0.577	0.9233										Cell 5	0.7401
	Cytoplasm	6	43.1622	468.867	179.222	8	1132	0.8093	20237.4	4040699	2	15	1.1231	0.8904	0.9472										Cell 6	0.844733
Cell 1, Slice 3	Nucleolus	7	0.7863	508.65	123.549	148	826	0.8306	399.959	79858	2	16	1.521	0.6575	0.9345		528.332	361.139	1.46296						Cell 7	0.799667
	Nucleus	8	24.7114	527.707	173.198	85	1225	0.6999	13040.4	2603707	2	16	1.7588	0.5686	0.8665										Cell 8	0.894567
	Cytoplasm	9	45.2908	452.021	179.437	3	1225	0.8924	20472.4	4087625	2	16	1.0947	0.9135	0.958										Cell 9	0.797067
Cell2 (lower), Slice 1	Nucleolus	1	2.394	260.32	163.993	71	973	0.7907	623.208	124433	2	9	1.0641	0.9398	0.9079		632.765	321.474	1.96833	1.98946	33.2874	19.7965	2.4875	0.8222	Cell 10	0.733367
	Nucleus	2	32.9351	605.692	265.398	55	1356	0.7652	19948.5	3983033	2	9	1.2617	0.7926	0.924										Mean	0.79379
	Cytoplasm	3	50.5396	506.691	267.775	13	1356	0.5123	25607.9	5113015	2	9	1.3309	0.7514	0.8072										StDev	0.0525364
Cell 2, Slice 2	Nucleolus	4	2.2488	262.697	176.87	71	1075	0.6797	590.744	117951	2	9	1.2796	0.7815	0.852		632.127	325.453	1.9423
	Nucleus	5	32.5344	606.59	266.802	55	1356	0.806	19735.1	3940410	2	9	1.1654	0.8581	0.9425
	Cytoplasm	6	51.381	503.47	267.4	27	1356	0.4712	25868.8	5165095	2	9	1.223	0.8177	0.791
Cell 2, Slice 3	Nucleolus	7	2.8197	293.126	195.429	77	1066	0.7842	826.533	165030	2	8	1.356	0.7375	0.9222		673.161	327.132	2.05776
	Nucleus	8	34.3926	642.005	265.469	33	1351	0.7061	22080.2	4408647	2	8	1.2256	0.8159	0.9054
	Cytoplasm	9	57.3309	516.022	278.784	6	1351	0.5083	29584	5906907	2	8	1.3197	0.7577	0.8213
Cell 3 (upper), Slice 1	Nucleolus	1	4.8932	187.054	105.166	30	737	0.7065	915.292	182752	2	14	1.1973	0.8352	0.87		404.795	247.883	1.63301	1.61167	26.9852	10.2454	3.7129	0.849467
	Nucleus	2	27.2256	365.661	162.403	30	851	0.8533	9955.33	1987734	2	14	1.1729	0.8526	0.9494
	Cytoplasm	3	39.0554	329.986	155.892	18	851	0.8956	12887.7	2573233	2	14	1.1914	0.8394	0.9673
Cell 3, Slice 2	Nucleolus	4	3.1553	195.84	103.431	44	576	0.6717	617.929	123379	2	13	2.086	0.4794	0.8571		422.79	265.908	1.58998
	Nucleus	5	27.5812	396.827	168.999	44	900	0.7975	10945	2185327	2	13	1.2155	0.8227	0.9302
	Cytoplasm	6	37.2473	362.851	163.844	29	900	0.8833	13515.2	2698526	2	13	1.1467	0.8721	0.9685
Cell 3, Slice 3	Nucleolus	7	3.0902	326.968	181.565	30	925	0.5676	1010.39	201739	2	12	2.0091	0.4977	0.8238		454.778	282.12	1.612
	Nucleus	8	26.1488	439.674	165.004	30	925	0.8231	11496.9	2295536	2	12	1.1454	0.8731	0.9278
	Cytoplasm	9	35.3892	398.534	166.718	30	925	0.8767	14103.8	2816043	2	12	1.148	0.8711	0.972
Cell 4 (lower), Slice 1	Nucleolus	1	6.3506	195.789	117.132	14	619	0.732	1243.38	248260	2	9	1.7215	0.5809	0.9122		340.254	257.383	1.32198	1.37581	30.7782	23.7481	4.47583	0.857333
	Nucleus	2	30.6062	310.279	118.211	14	744	0.8493	9496.46	1896113	2	9	1.0599	0.9435	0.9557
	Cytoplasm	3	52.3276	288.322	113.148	0	744	0.8761	15087.2	3012386	2	9	1.0728	0.9322	0.9637
Cell 4, Slice 2	Nucleolus	4	4.4675	275.776	147.755	34	728	0.6143	1232.02	245992	2	10	1.0831	0.9232	0.8313		330.282	236.443	1.39688
	Nucleus	5	30.5862	322.321	111.335	34	824	0.8189	9858.56	1968413	2	10	1.2557	0.7963	0.9408
	Cytoplasm	6	55.0772	284.134	109.842	0	824	0.8654	15649.3	3124621	2	10	1.0655	0.9385	0.9672
Cell 4, Slice 3	Nucleolus	7	2.6094	343.194	117.033	110	744	0.7148	895.519	178804	2	11	1.4757	0.6776	0.852		337.283	239.448	1.40858
	Nucleus	8	31.1421	337.777	98.411	79	795	0.729	10519.1	2100300	2	11	1.2016	0.8322	0.9125
	Cytoplasm	9	56.174	293.961	104.588	43	795	0.8569	16512.9	3297062	2	11	1.0601	0.9433	0.9601
Cell 5 (upper), Slice 1	Nucleolus	1	7.8131	205.728	103.339	58	715	0.7234	1607.36	320935	2	18	1.4629	0.6836	0.902		402.8	252.888	1.5928	1.53486	49.7483	20.1604	10.0969	0.688233
	Nucleus	2	48.5162	371.063	158.565	58	915	0.7575	18002.6	3594492	2	18	1.4443	0.6924	0.9121
	Cytoplasm	3	68.9804	336.005	157.506	0	915	0.7914	23177.7	4627791	2	18	1.3163	0.7597	0.9241
Cell 5, Slice 2	Nucleolus	4	11.2037	167.68	78.3484	17	646	0.8717	1878.65	375101	2	19	1.3185	0.7584	NaN		404.482	270.488	1.49538
	Nucleus	5	50.1239	351.553	163.222	17	968	0.727	17621.2	3518338	2	19	1.4712	0.6797	0.9035
	Cytoplasm	6	69.3711	329.061	155.5	17	968	0.8121	22827.3	4557824	2	19	1.3129	0.7616	0.9213
Cell 5, Slice 3	Nucleolus	7	11.2739	150.354	83.4798	5	587	0.8098	1695.07	338446	2	20	1.1669	0.8569	0.9188		394.096	259.888	1.51641
	Nucleus	8	50.6047	339.794	160.963	5	936	0.7358	17195.2	3433278	2	20	1.4438	0.6926	0.8947
	Cytoplasm	9	71.3744	316.541	157.646	0	936	0.7619	22593	4511030	2	20	1.3769	0.7263	0.9035
Cell 6 (lower), Slice 1	Nucleolus	1	13.2422	431.87	129.54	103	845	0.3844	5718.89	1141863	2	6	2.435	0.4107	0.7389		513.097	309.077	1.6601	1.56279	51.7967	30.7781	11.7747	0.8687
	Nucleus	2	53.5797	493.022	166.937	28	1100	0.8218	26416	5274349	2	6	1.2362	0.8089	0.9266
	Cytoplasm	3	84.3461	425.925	186.085	0	1100	0.8037	35925.1	7173001	2	6	1.1075	0.903	0.9416
Cell 6, Slice 2	Nucleolus	4	11.6695	404.539	176.946	88	1114	0.3883	4720.77	942575	2	7	2.3447	0.4265	0.7141		609.501	396.269	1.5381
	Nucleus	5	49.8184	561.491	232.332	79	1323	0.8172	27972.6	5585153	2	7	1.1662	0.8575	0.9346
	Cytoplasm	6	82.9789	495.464	230.67	4	1323	0.6876	41113.1	8208851	2	7	1.2008	0.8328	0.902
Cell 6, Slice 3	Nucleolus	7	10.4124	368.989	195.28	74	1104	0.3959	3842.07	767129	2	8	2.1724	0.4603	0.7041		628.46	421.734	1.49018
	Nucleus	8	51.992	576.496	243.888	67	1369	0.8952	29973.2	5984606	2	8	1.0642	0.9397	0.9635
	Cytoplasm	9	80.3995	521.814	231.725	5	1369	0.6394	41953.6	8376677	2	8	1.2376	0.808	0.8872
Cell 7 (upper), Slice 1	Nucleolus	1	13.0218	107.475	88.9339	0	573	0.7233	1399.52	279435	2	17	1.9801	0.505	0.9422		296.039	203.97	1.45139	1.33274	46.0437	36.9018	11.6879	0.692167
	Nucleus	2	49.4327	246.367	131.953	0	736	0.7349	12178.6	2431637	2	17	1.3402	0.7461	0.9081
	Cytoplasm	3	86.7051	228.141	130.115	0	784	0.8048	19781	3949583	2	17	1.0247	0.9759	0.9401
Cell 7, Slice 2	Nucleolus	4	10.9383	83.8036	61.1876	0	415	0.6465	916.669	183027	2	18	2.3256	0.43	0.9014		271.272	210.024	1.29163
	Nucleus	5	47.1138	227.748	125.472	0	685	0.7235	10730.1	2142426	2	18	1.3885	0.7202	0.9069
	Cytoplasm	6	81.2209	220.305	124.566	0	685	0.8868	17893.4	3572691	2	18	1.1094	0.9014	0.967
Cell 7, Slice 3	Nucleolus	7	11.1036	96.2539	74.3977	0	457	0.7387	1068.76	213395	2	19	2.0357	0.4912	0.9546		264.875	211.021	1.25521
	Nucleus	8	41.5846	219.851	118.543	0	624	0.7908	9142.42	1825424	2	19	1.6389	0.6102	0.9313
	Cytoplasm	9	80.9104	215.56	119.903	0	773	0.8537	17441	3482363	2	19	1.1509	0.8689	0.9554
Cell 8 (lower), Slice 1	Nucleolus	1	9.4208	195.227	139.416	14	853	0.7502	1839.19	367223	2	8	1.0585	0.9448	0.9187		516.697	259.358	1.99221	1.65394	53.9904	11.2405	9.32393	0.873767
	Nucleus	2	52.1573	458.632	210.736	14	1183	0.8847	23921	4776196	2	8	1.1681	0.8561	0.966
	Cytoplasm	3	68.3894	411.334	218.312	0	1183	0.7415	28130.9	5616773	2	8	1.1091	0.9016	0.9249
Cell 8, Slice 2	Nucleolus	4	9.1603	176.99	119.476	17	841	0.8818	1621.29	323715	2	9	1.1454	0.8731	0.9428		515.932	326.204	1.58162
	Nucleus	5	54.6064	459.074	212.029	17	1162	0.9146	25068.4	5005285	2	9	1.1391	0.8779	0.9808
	Cytoplasm	6	63.7918	439.942	208.631	1	1162	0.8867	28064.7	5603545	2	9	1.1154	0.8965	0.966
Cell 8, Slice 3	Nucleolus	7	9.3907	181.154	119.151	20	829	0.8017	1701.16	339663	2	10	1.2001	0.8333	0.9278		534.799	385.303	1.388
	Nucleus	8	55.2074	474.644	214.941	20	1146	0.8844	26203.9	5232005	2	10	1.127	0.8873	0.9731
	Cytoplasm	9	63.5113	462.963	206.88	20	1146	0.8841	29403.4	5870837	2	10	1.0871	0.9199	0.9613
Cell 10, Slice 1	Nucleolus	1	9.3156	383.907	156.29	141	1005	0.4988	3576.32	714067	2	3	1.9958	0.5011	0.8441		623.611	281.338	2.21659	2.18764	89.5398	56.8301	10.3907	0.5223
	Nucleus	2	90.8871	599.042	180.668	141	1455	0.8177	54445.2	10870813	2	3	1.908	0.5241	0.9722
	Cytoplasm	3	169.018	452.179	226.682	43	1455	0.6204	76426.3	15259685	2	3	1.4793	0.676	0.8559
Cell 9, Slice 2	Nucleolus	4	10.9633	260.67	89.8259	94	964	0.6853	2857.81	570606	2	4	1.7469	0.5725	0.9335		624.106	291.275	2.14267
	Nucleus	5	92.7051	581.126	203.571	94	1425	0.787	53873.4	10756647	2	4	1.8829	0.5311	0.9572
	Cytoplasm	6	141.362	481.36	231.776	57	1425	0.4701	68045.8	13586385	2	4	1.5385	0.65	0.8159
Cell 9, Slice 3	Nucleolus	7	10.8932	227.763	78.3385	83	583	0.8507	2481.08	495385	2	5	1.536	0.651	0.9563		605.044	274.564	2.20366
	Nucleus	8	85.0273	556.709	213.869	83	1350	0.7865	47335.5	9451254	2	5	1.9543	0.5117	0.9604
	Cytoplasm	9	128.73	460.923	230.392	50	1350	0.5165	59334.8	11847096	2	5	1.6845	0.5937	0.7929
Cell 11, Slice 1	Nucleolus	1	10.6228	243.883	94.3259	61	749	0.7051	2590.72	517277	2	17	1.7695	0.5651	0.9029		566.93	323.084	1.75474	1.79926	46.8183	32.9435	9.17703	0.745467
	Nucleus	2	45.7566	491.932	200.286	61	1100	0.7286	22509.1	4494292	2	17	1.3152	0.7604	0.8878
	Cytoplasm	3	81.877	417.444	201.579	13	1100	0.8846	34179.1	6824373	2	17	1.2776	0.7827	0.9697
Cell 10, Slice 2	Nucleolus	4	8.6695	270.615	128.071	82	839	0.6859	2346.1	468435	2	18	2.1734	0.4601	0.9063		565.573	309.357	1.82822
	Nucleus	5	46.3375	510.387	198.365	68	1124	0.7293	23650.1	4722104	2	18	1.3967	0.716	0.88
	Cytoplasm	6	80.0139	425.777	207.281	16	1124	0.8722	34068.1	6802220	2	18	1.2813	0.7805	0.9703
Cell 10, Slice 3	Nucleolus	7	8.2388	290.58	115.748	87	916	0.6981	2394.03	478005	2	19	1.5425	0.6483	0.9229		552.805	304.607	1.81481
	Nucleus	8	48.3609	508.132	184.366	76	1157	0.7422	24573.7	4906522	2	19	1.3157	0.76	0.8948
	Cytoplasm	9	77.3945	431.782	200.266	26	1157	0.8551	33417.6	6672331	2	19	1.2498	0.8001	0.9689
																			Mittelwert Cell 1-10	1.65173	45.3424	26.1798	7.43545	0.752217
																			Stabw	0.270272	18.9251	13.867	4.01347	0.12327
															small	large
														Mean	2.00651	1.65173
														StDev	0.497736	0.270272

## Sheet: Summary
		relative YAP-Localization
		small wells	large wells
	Experiment 1	1.5882	1.17573
	Experiment 2	1.51272	1.42009
	Experiment 3	2.00651	1.65173
	StDev	0.265987	0.238032
		(15x15) µm²	(35x35) µm²
	Mean	1.70248	1.41585
	ttest	0.236647	n.s.
