# Supplementary material for: Geometrically defined environments direct cell division rate and subcellular YAP localization in single mouse embryonic stem cells
Source: Sci Rep. 2021 Apr 29;11:9269. doi: 10.1038/s41598-021-88336-y (PMC8084931; doi:10.1038/s41598-021-88336-y)
Supplement: Supplementary file 8 — Supplementary Information 7. [file 41598_2021_88336_MOESM8_ESM.xlsx]

## Sheet: Explanations
Label	Meaning
Slice	Slice of a z-stack
upper	position of the cell within the indicated image
lower
right
left

## Sheet: Exp 1 (29.06.16) (2)
15x15 µm2		Measurement #	Area	Mean	StDev	Min	Max	Circularity	Integrated Density	Raw Int Den	Channel	Slice	AR	Round	Solidity		Mean Intensity Nucleus	Mean Intensity Cytoplasm	Mean Nucleus/Mean Cytoplasm	Mean from 3 Slices	Area Nucleus Mittelwert	Area Cytoplasm Mittelwert	Area Nucleolus	Roundness Nucleus		Circularity Nucleus
Cell 1 (Image 2, upper), Slice 1	Nucleolus	1	8.0785	85.3422	25.4716	35	205	0.6827	689.439	137657	2	13	2.2808	0.4384	0.9516		130.614	91.6362	1.42536	1.34375	74.8886	42.5596	9.2805	0.8711	Cell 1	0.723167
	Nucleus	2	72.336	125.558	43.9344	35	255	0.6973	9082.38	1813437	2	13	1.1542	0.8664	0.9197										Cell 2	0.5285
	Cytoplasm	3	118.098	112.414	48.575	26	255	0.6707	13275.8	2650717	2	13	1.0641	0.9397	0.8598										Cell 3	0.6613
Cell 1, Slice 2	Nucleolus	4	6.7162	84.7107	26.3459	35	209	0.6796	568.937	113597	2	14	2.099	0.4764	0.9312		130.237	95.0494	1.3702						Cell 4	0.611733
	Nucleus	5	76.2576	126.227	44.1146	34	255	0.707	9625.78	1921935	2	14	1.1467	0.872	0.905										Cell 5	0.453533
	Cytoplasm	6	120.587	114.766	49.2363	25	255	0.6651	13839.2	2763218	2	14	1.1239	0.8898	0.8696										Cell 6	0.639933
Cell 1, Slice 3	Nucleolus	7	13.0468	81.5217	25.2164	31	211	0.8513	1063.6	212364	2	15	1.411	0.7087	0.9682		134.842	109.123	1.23569						Cell 7	0.3814
	Nucleus	8	76.0723	125.697	44.2312	31	255	0.7652	9562.09	1909218	2	15	1.143	0.8749	0.939										Cell 8	0.4056
	Cytoplasm	9	113.66	120.216	48.3674	26	255	0.7267	13663.8	2728188	2	15	1.0612	0.9423	0.9187										Cell 9	0.573467
Cell2 (Image 2 lower left), Slice 1	Nucleolus	1	8.0435	513.189	138.827	233	1185	0.804	4127.82	824182	2	13	1.2348	0.8098	0.9455		662.413	400.269	1.65492	1.60602	49.0471	29.5628	7.53097	0.7415	Cell 10	0.412033
	Nucleus	2	50.4895	638.64	209.038	146	2030	0.5168	32244.6	6438131	2	13	1.463	0.6835	0.7846										Mean	0.539067
	Cytoplasm	3	79.1975	552.234	225.246	123	2030	0.7196	43735.5	8732472	2	13	1.371	0.7294	0.9153										StDev	0.114764
Cell 2, Slice 2	Nucleolus	4	8.5293	497.567	126.753	220	1037	0.8529	4243.88	847356	2	14	1.2424	0.8049	0.9541		659.202	426.627	1.54515
	Nucleus	5	48.4962	630.774	205.804	132	1683	0.5206	30590.1	6107787	2	14	1.3176	0.7589	0.7609
	Cytoplasm	6	76.9337	555.313	215.242	131	1683	0.7609	42722.3	8530168	2	14	1.2933	0.7732	0.9336
Cell 2, Slice 3	Nucleolus	7	6.0201	496.064	133.793	218	1282	0.7625	2986.34	596269	2	15	1.5719	0.6362	0.9547		638.641	394.713	1.61799
	Nucleus	8	48.1556	620.817	199.165	151	1728	0.5481	29895.8	5969153	2	15	1.2786	0.7821	0.7758
	Cytoplasm	9	79.6984	531.33	215.642	124	1728	0.7619	42346.2	8455059	2	15	1.2596	0.7939	0.9356
Cell 3 (Image 2 lower rigth), Slice 1	Nucleolus	1	10.4124	520.494	150.673	220	1295	0.7793	5419.6	1082107	2	13	1.5016	0.666	0.9528		636.072	369.232	1.72269	1.59098	48.977	30.2573	11.3523	0.915267
	Nucleus	2	50.5646	612.272	176.991	154	1792	0.5997	30959.3	6181495	2	13	1.0566	0.9465	0.8471
	Cytoplasm	3	83.8553	515.785	211.001	126	1792	0.6747	43251.3	8635782	2	13	1.0683	0.936	0.8675
Cell 3, Slice 2	Nucleolus	4	12.1253	476.505	139.182	178	1143	0.859	5777.76	1153618	2	14	1.2057	0.8294	0.9651		631.537	414.066	1.52521
	Nucleus	5	48.7566	592.982	171.077	178	1651	0.6274	28911.8	5772676	2	14	1.1134	0.8981	0.8663
	Cytoplasm	6	75.917	528.972	191.195	127	1824	0.7693	40158	8018154	2	14	1.0684	0.936	0.926
Cell 3, Slice 3	Nucleolus	8	11.5193	450.827	129.149	192	1121	0.92	5193.2	1036901	2	15	1.3427	0.7448	0.9764		599.036	392.796	1.52506
	Nucleus	9	47.6097	563.177	158.277	192	1793	0.7568	26812.7	5353557	2	15	1.1097	0.9012	NaN
	Cytoplasm	10	77.9304	496.886	180.73	132	1793	0.7986	38722.5	7731543	2	15	1.0696	0.9349	0.9326
Cell 4 (Image 4, upper), Slice 1	Nucleolus	1	10.8281	407.837	106.453	188	991	0.6734	4416.1	881743	2	17	1.0324	0.9686	0.8561		510.247	306.528	1.6646	1.72428	88.7719	41.7465	10.9834	0.895233
	Nucleus	2	92.6551	498.279	161.429	158	1670	0.451	46168.1	9218159	2	17	1.1119	0.8993	0.7672
	Cytoplasm	3	131.014	442.137	172.437	132	1670	0.7142	57926.2	11565852	2	17	1.0538	0.949	0.8812
Cell 4, Slice 2	Nucleolus	4	11.6996	427.284	113.028	191	1544	0.8018	4999.05	998136	2	16	1.3148	0.7606	0.9554		544.926	327.52	1.66379
	Nucleus	5	88.6033	529.392	171.142	159	1544	0.4238	46905.9	9365474	2	16	1.1175	0.8949	0.7567
	Cytoplasm	6	124.523	471.16	183.155	124	1544	0.7152	58670.4	11714449	2	16	1.0552	0.9476	0.8885
Cell 4, Slice 3	Nucleolus	7	10.4224	452.843	118.329	204	1180	0.804	4719.73	942367	2	15	1.2588	0.7944	0.9502		569.982	309.028	1.84443
	Nucleus	8	85.0573	555.628	180.479	168	1672	0.4102	47260.3	9436233	2	15	1.1217	0.8915	0.7453
	Cytoplasm	9	136.018	463.237	201.195	125	1672	0.7628	63008.4	12580593	2	15	1.044	0.9579	0.9029
Cell 5 (lower) Slice 1	Nucleolus	12	1.6377	503.602	114.568	262	873	0.6376	824.77	164678	2	18	1.3716	0.7291	0.8527		543.254	313.325	1.73383	1.66301	65.2575	63.2509	1.48413	0.928033
	Nucleus	11	63.6715	542.234	154.277	152	1444	0.457	34524.9	6893423	2	18	1.0491	0.9532	0.7508
	Cytoplasm	13	134.079	422.03	194.51	119	1444	0.7409	56585.5	11298154	2	18	1.1256	0.8884	0.9017
Cell 5, Slice 2	Nucleolus	1	1.5977	498.082	115.395	259	924	0.1862	795.772	158888	2	19	1.889	0.5294	0.4305		560.826	338.389	1.65734
	Nucleus	2	63.2559	559.242	158.93	158	1627	0.4196	35375.3	7063221	2	19	1.087	0.92	0.7471
	Cytoplasm	3	130.614	445.347	197.045	119	1627	0.8009	58168.4	11614212	2	19	1.0441	0.9577	0.9257
Cell 5, Slice 3	Nucleolus	6	1.217	500.551	112.002	267	895	0.0666	609.189	121634	2	20	4.6256	0.2162	0.1724		555.356	347.565	1.59785
	Nucleus	7	68.8452	554.387	157.579	146	1648	0.484	38166.9	7620609	2	20	1.0978	0.9109	0.7383
	Cytoplasm	8	120.832	465.404	191.948	115	1648	0.7952	56235.8	11228339	2	20	1.1093	0.9015	0.9225
Cell 6 (Image 5), Slice 1	Nucleolus	1	10.4775	383.253	107.747	158	889	0.7198	4015.54	801765	2	8	1.8474	0.5413	0.9592		452.712	217.303	2.08332	1.63599	74.907	76.099	10.743	0.752433
	Nucleus	2	108.592	446.01	165.068	114	1656	0.6084	48433	9670400	2	8	1.0834	0.923	0.8432
	Cytoplasm	3	170.701	362.796	178.977	106	1656	0.7475	61929.5	12365178	2	8	1.1288	0.8859	0.9471
Cell 6, Slice 2	Nucleolus	4	12.0752	374.694	105.801	160	1205	0.5962	4524.51	903388	2	9	1.838	0.5441	0.8434		452.369	225.461	2.00641
	Nucleus	5	106.453	443.558	155.288	134	1707	0.6302	47218.1	9427822	2	9	1.1159	0.8962	0.8471
	Cytoplasm	6	170.671	361.496	170.348	106	1707	0.7953	61696.7	12318689	2	9	1.1448	0.8735	0.9516
Cell 6, Slice 3	Nucleolus	8	9.6762	345.369	93.8822	155	980	0.6812	3341.86	667253	2	10	2.2824	0.4381	0.9517		338.494	413.682	0.818247
	Nucleus	7	170.671	338.884	156.081	103	1570	0.7953	57837.5	11548151	2	10	1.1448	0.8735	0.9516
	Cytoplasm	9	111.647	407.762	143.577	125	1570	0.6779	45525.3	9089819	2	10	1.1039	0.9059	0.8691
Cell 7 (Image 6 upper), Slice 1	Nucleolus	1	1.098	375.65	66.7437	263	594	0.5698	412.453	66490	2	11	3.2542	0.3073	0.9008		441.045	342.648	1.28717	1.32823	49.7231	25.9647	3.34977	0.4598
	Nucleus	2	51.9149	439.662	145.256	207	1285	0.3985	22825	3679528	2	11	2.3052	0.4338	0.7155
	Cytoplasm	3	72.5903	412.03	139.214	197	1285	0.576	29909.4	4821573	2	11	1.3995	0.7146	0.7731
Cell 7, Slice 2	Nucleolus	4	2.9776	405.017	85.3463	218	1077	0.3499	1205.96	194408	2	12	3.8942	0.2568	0.6685		464.544	360.232	1.28957
	Nucleus	5	46.7352	460.751	137.126	203	1153	0.3872	21533.3	3471300	2	12	2.1722	0.4604	0.7315
	Cytoplasm	6	75.3135	422.608	133.025	194	1153	0.5735	31828.1	5130889	2	12	1.4621	0.6839	0.7729
Cell 7, Slice 3	Nucleolus	7	5.9737	402.316	84.076	230	732	0.6781	2403.32	387430	2	13	1.6789	0.5956	0.8795		484.022	343.781	1.40794
	Nucleus	8	50.5192	474.361	125.699	212	1156	0.3635	23964.3	3863198	2	13	2.0608	0.4852	0.7294
	Cytoplasm	9	79.1595	427.116	128.823	204	1156	0.677	33810.3	5450431	2	13	1.3765	0.7265	0.8447
Cell 8 (Image 6 lower), Slice 1	Nucleolus	1	6.4638	354.384	60.2853	242	915	0.7386	2290.66	369268	2	30	1.3511	0.7402	0.9189		388.458	302.132	1.28572	1.27089	78.87	29.6701	5.65323	0.954067
	Nucleus	2	77.6521	385.621	83.0412	211	1083	0.3935	29944.3	4827207	2	30	1.0707	0.934	0.6751
	Cytoplasm	3	110.033	361.052	87.4402	191	1083	0.7029	39727.6	6404337	2	30	1.0739	0.9312	0.8773
Cell 8, Slice 2	Nucleolus	4	8.3496	337.279	53.5367	236	573	0.8288	2816.13	453978	2	31	1.1894	0.8408	0.9583		383.274	298.318	1.28478
	Nucleus	5	78.6447	378.391	80.6151	201	993	0.4094	29758.4	4797238	2	31	1.0089	0.9912	0.6663
	Cytoplasm	6	108.978	356.103	83.0657	201	993	0.6923	38807.5	6256010	2	31	1.0695	0.935	0.8638
Cell 8, Slice 3	Nucleolus	7	2.1463	327.676	47.1029	233	505	0.7867	703.298	113376	2	32	1.758	0.5688	0.9466		363.723	292.813	1.24217
	Nucleus	8	80.3133	362.759	75.7586	197	750	0.4139	29134.4	4696644	2	32	1.0673	0.937	0.674
	Cytoplasm	9	106.609	345.507	78.3643	195	750	0.6408	36834.1	5937875	2	32	1.0433	0.9585	0.8363
Cell 9 (Image 7), Slice 1	Nucleolus	1	11.5008	405.282	59.8668	277	881	0.6115	4661.06	751392	2	15	2.1551	0.464	0.8772		519.016	291.907	1.77802	1.64418	84.3847	47.8683	11.2465	0.9256
	Nucleus	2	84.5439	503.544	142.964	207	1173	0.5822	42571.6	6862806	2	15	1.0983	0.9105	0.8037
	Cytoplasm	3	129.976	429.568	159.208	187	1173	0.7378	55833.7	9000729	2	15	1.0717	0.9331	0.8998
Cell 9, Slice 2	Nucleolus	5	9.156	384.457	54.6163	261	700	0.2975	3520.08	567458	2	16	2.356	0.4245	0.5261		481.734	303.467	1.58743
	Nucleus	6	83.6755	471.089	134.088	198	1195	0.5711	39418.6	6354524	2	16	1.0643	0.9396	0.7986
	Cytoplasm	7	131.167	410.398	146.384	186	1195	0.7099	53830.9	8677868	2	16	1.0724	0.9324	0.8989
Cell 9, Slice 3	Nucleolus	9	13.0826	400.75	66.0812	258	664	0.357	5242.86	845181	2	17	1.7244	0.5799	0.6934		447.863	285.793	1.56709
	Nucleus	10	84.9347	440.606	120.19	205	1203	0.5671	37422.8	6032781	2	17	1.0791	0.9267	0.8099
	Cytoplasm	11	135.615	382.752	129.654	194	1203	0.7532	51906.9	8367715	2	17	1.0453	0.9566	0.9175
Cell 10 (Image 17), Slice 1	Nucleolus	13	2.1436	521.192	141.906	220	945	0.4485	1117.22	223070	2	13	2.4439	0.4092	0.7386		510.885	254.306	2.00894	2.02854	75.3544	52.7867	5.6478	0.915733
	Nucleus	14	74.5998	511.18	190.245	68	1435	0.4303	38134	7614034	2	13	1.1408	0.8766	0.6747
	Cytoplasm	15	128.38	403.572	214.997	49	1435	0.725	51810.6	10344770	2	13	1.1146	0.8972	0.8847
Cell 10, Slice 2	Nucleolus	17	7.0318	483.339	129.914	184	1381	0.7577	3398.73	678608	2	14	1.4909	0.6707	0.9445		518.21	247.618	2.09278
	Nucleus	18	74.4947	514.918	187.837	63	1544	0.4132	38358.7	7658893	2	14	1.0632	0.9406	0.6733
	Cytoplasm	19	131.165	399.43	218.864	45	1544	0.8187	52391.1	10460684	2	14	1.0403	0.9613	0.9256
Cell 10, Slice 3	Nucleolus	21	7.768	444.861	124.767	142	1259	0.7324	3455.68	689979	2	15	1.6841	0.5938	0.9257		517.41	260.805	1.98389
	Nucleus	22	76.9688	510.088	194.047	62	1700	0.3926	39260.9	7839030	2	15	1.0753	0.93	0.6567
	Cytoplasm	23	124.879	414.45	219.472	48	1700	0.7127	51756.1	10333894	2	15	1.0966	0.9119	0.877
																			Mean Cell 1-10	1.58359	69.0181	43.9766	7.72715	0.835877
																			StDev	0.223996	14.9801	16.4255	3.56587	0.151018
35x35 µm2		Measurement #	Area	Mean	StDev	Min	Max	Circularity	Integrated Density	Raw Int Den	Channel	Slice	AR	Round	Solidity		Mean Intensity Nucleus	Mean Intensity Cytoplasm	Mean Nucleus/Mean Cytoplasm	Mean from 3 Slices	Area Nucleus	Area Cytoplasm	Area Nucleolus	Roundness Nucleus		Circularity Nucleus
Cell 1 (Image 4, left), Slice 1	Nucleolus	1	5.6444	538.81	316.738	213	1791	0.7542	3041.28	607239	2	12	1.1521	0.868	0.9287		933.881	682.66	1.368	1.39288	41.9769	18.4659	6.88983	0.884333	Cell 1	0.846067
	Nucleus	2	40.7482	879.157	359.454	213	2252	0.8698	35824.1	7152823	2	12	1.1337	0.8821	0.9675										Cell 2	0.723833
	Cytoplasm	3	59.5446	817.128	353.411	137	2252	0.7791	48655.6	9714840	2	12	1.1518	0.8682	0.9376										Cell 3	0.8769
Cell 1, Slice 2	Nucleolus	4	6.8114	368.168	131.824	185	1096	0.7688	2507.74	500709	2	13	1.1937	0.8377	0.9028		947.158	700.061	1.35296						Cell 4	0.848933
	Nucleus	5	42.9719	855.383	369.413	169	2158	0.8192	36757.4	7339184	2	13	1.1613	0.8611	0.9623										Cell 5	0.7305
	Cytoplasm	6	59.2592	812.693	355.334	134	2158	0.8057	48159.5	9615789	2	13	1.1673	0.8567	0.9462										Cell 6	0.714667
Cell 1, Slice 3	Nucleolus	7	8.2137	379.395	170.402	190	1376	0.8763	3116.25	622208	2	14	1.1499	0.8697	0.9518		969.67	665.211	1.45769						Cell 7	0.630267
	Nucleus	8	42.2106	854.809	368.838	190	2193	0.8492	36082	7204329	2	14	1.0991	0.9098	NaN										Cell 8	0.6311
	Cytoplasm	9	62.5246	793.209	350.144	150	2193	0.7792	49595.1	9902425	2	14	1.1781	0.8488	0.9426										Cell 9	0.795067
Cell2 (Image 4, rigth), Slice 1	Nucleolus	1	8.5844	813.459	433.099	283	2226	0.8967	6983.03	1394268	2	13	1.2438	0.804	0.9602		1199.92	737.481	1.62705	1.66024	36.269	19.0519	9.2021	0.898	Cell 10	0.8441
	Nucleus	2	33.8817	1102	413.598	210	2300	0.7717	37337.8	7455062	2	13	1.1436	0.8744	0.9289										Mean	0.764143
	Cytoplasm	3	52.8034	971.381	407.567	174	2300	0.8872	51292.2	10241270	2	13	1.0494	0.9529	0.9735										StDev	0.0864826
Cell 2, Slice 2	Nucleolus	4	9.6512	665.958	397.933	205	2268	0.8674	6427.27	1283302	2	14	1.4844	0.6737	0.9686		1242.39	722.009	1.72073
	Nucleus	5	36.0854	1088.22	460.283	205	2409	0.7192	39268.7	7840603	2	14	1.1073	0.9031	0.9195
	Cytoplasm	6	55.5029	960.101	436.728	144	2409	0.8847	53288.3	10639834	2	14	1.1188	0.8938	0.9719
Cell 2, Slice 3	Nucleolus	7	9.3707	551.322	335.427	215	2132	0.9234	5166.26	1031523	2	15	1.1191	0.8936	0.9667		1261.43	772.491	1.63294
	Nucleus	8	38.84	1090.11	488.606	215	2742	0.6806	42339.8	8453798	2	15	1.0911	0.9165	0.8794
	Cytoplasm	9	57.6565	986.453	454.01	161	2742	0.9212	56875.4	11356047	2	15	1.1014	0.908	0.9792
Cell 3 (Image 5, left), Slice 1	Nucleolus	1	2.8748	627.899	271.971	258	1798	0.9275	1805.09	360414	2	16	1.2226	0.8179	0.9543		1292.71	828.387	1.56051	1.50807	30.5979	21.2071	3.23707	0.831633
	Nucleus	2	28.1171	1224.74	418.954	258	2958	0.8421	34436	6875671	2	16	1.2407	0.806	0.9458
	Cytoplasm	3	50.8751	1047.44	417.428	138	2958	0.8669	53288.4	10639847	2	16	1.08	0.9259	0.9575
Cell 3, Slice 2	Nucleolus	4	2.6845	552.55	204.17	245	1430	0.8656	1483.32	296167	2	17	1.2862	0.7775	0.9478		1256.85	857.899	1.46504
	Nucleus	5	30.4109	1194.68	420.782	245	2728	0.8862	36331.4	7254116	2	17	1.1466	0.8722	0.9678
	Cytoplasm	6	50.5446	1060.53	400.348	165	2728	0.8913	53604.1	10702872	2	17	1.0654	0.9386	0.9728
Cell 3, Slice 3	Nucleolus	7	4.1519	724.447	409.727	296	2238	0.8794	3007.87	600567	2	18	1.1814	0.8464	0.9463		1231.12	821.478	1.49866
	Nucleus	8	33.2657	1167.88	395.372	296	2665	0.9024	38850.4	7757086	2	18	1.2244	0.8167	0.9644
	Cytoplasm	9	53.9954	1034.89	397.579	137	2665	0.8958	55879.4	11157185	2	18	1.0489	0.9534	0.9729
Cell 4 (Image 5, upper), Slice 1	Nucleolus	No nucleolus present															1331.76	1059.73	1.2567	1.19476	18.0702	28.3959	No nucleolus present	0.843933
	Nucleus	10	15.4809	1331.76	311.509	483	2363	0.7582	20616.8	4116460	2	11	1.2845	0.7785	0.9193
	Cytoplasm	11	48.6815	1146.24	348.61	147	2363	0.7827	55800.4	11141409	2	11	1.1801	0.8474	0.9442
Cell 4, Slice 2	Nucleolus	1															1265.49	1086.6	1.16463
	Nucleus	12	17.7447	1265.49	335.702	398	2291	0.7673	22455.7	4483626	2	12	1.1508	0.869	0.931
	Cytoplasm	13	48.0905	1152.61	327.224	178	2291	0.7593	55429.4	11067334	2	12	1.1681	0.8561	0.9451
Cell 4, Slice 3	Nucleolus	1															1218.68	1047.93	1.16294
	Nucleus	14	20.9851	1218.68	357.01	426	2346	0.7554	25574.2	5106278	2	13	1.1308	0.8843	0.9175
	Cytoplasm	15	42.6263	1131.99	343.637	185	2346	0.7429	48252.6	9634380	2	13	1.4167	0.7058	0.936
Cell 5 (Image 6, left), Slice 1	Nucleolus	1	4.207	465.145	156.763	224	1073	0.9026	1956.88	390722	2	17	1.1409	0.8765	0.9578		911.504	676.319	1.34774	1.33862	44.8801	16.9784	5.58263	0.678433
	Nucleus	2	43.2073	868.043	371.185	127	2616	0.7473	37505.8	7488609	2	17	1.429	0.6998	0.9237
	Cytoplasm	3	58.548	817.808	349.709	122	2616	0.7482	47881	9560177	2	17	1.2578	0.7951	0.9364
Cell 5, Slice 2	Nucleolus	4	6.4758	463.514	163.708	212	1205	0.7913	3001.64	599323	2	18	1.6027	0.624	0.9282		924.733	709.993	1.30245
	Nucleus	5	43.5629	856.172	379.352	142	2386	0.731	37297.3	7446981	2	18	1.4827	0.6744	0.9328
	Cytoplasm	6	60.8068	814.718	352.76	146	2386	0.8772	49540.4	9891492	2	18	1.2934	0.7732	0.9707
Cell 5, Slice 3	Nucleolus	7	6.0651	425.562	132.635	205	1195	0.8224	2581.09	515355	2	19	1.5739	0.6354	0.9528		897.503	657.197	1.36565
	Nucleus	8	47.8701	837.709	383.882	131	2461	0.7132	40101.2	8006819	2	19	1.5127	0.6611	0.9304
	Cytoplasm	9	66.2208	787.686	357.026	131	2461	0.8136	52161.2	10414789	2	19	1.2826	0.7797	0.9587
Cell 6 (Image 6 lower), Slice 1	Nucleolus	1	9.0652	324.931	91.2668	152	966	0.7419	2945.55	588125	2	26	1.2757	0.7839	0.934		828.379	637.068	1.3003	1.31306	44.9352	30.7398	10.2254	0.931733
	Nucleus	2	42.6163	721.287	292.936	152	1625	0.7424	30738.6	6137431	2	26	1.0865	0.9204	0.9216
	Cytoplasm	3	72.5113	686.565	262.463	129	1625	0.7759	49783.7	9940085	2	26	1.029	0.9718	0.9518
Cell 6, Slice 2	Nucleolus	4	10.8982	375.86	189.943	150	1258	0.7386	4096.21	817872	2	27	1.6056	0.6228	0.9105		823.18	639.589	1.28705
	Nucleus	5	45.1455	715.196	291.587	150	1684	0.7723	32287.9	6446775	2	27	1.0767	0.9288	0.9216
	Cytoplasm	6	73.488	686.037	260.817	135	1684	0.702	50415.5	10066217	2	27	1.0263	0.9744	0.9122
Cell 6, Slice 3	Nucleolus	7	10.7129	355.388	168.428	150	1249	0.7196	3807.25	760175	2	28	1.3961	0.7163	0.9282		820.552	606.989	1.35184
	Nucleus	8	47.0437	714.623	296.464	150	1681	0.6293	33618.5	6712458	2	28	1.0571	0.946	0.8929
	Cytoplasm	9	81.0256	669.482	273.694	131	1681	0.7477	54245.2	10830883	2	28	1.0884	0.9188	0.9158
Cell 7 (Image 7, rigth upper), Slice 1	Nucleolus	1	2.9199	643.794	270.128	263	1609	0.7346	1879.81	375332	2	15	1.206	0.8292	0.8921		1142.33	837.489	1.36399	1.33811	25.3458	14.8398	2.77297	0.648567
	Nucleus	2	27.8917	1090.14	371.709	147	2390	0.6167	30405.8	6070982	2	15	1.4313	0.6987	0.8629
	Cytoplasm	3	40.3876	1011.97	367.185	168	2390	0.7729	40871	8160515	2	15	1.4489	0.6902	0.9532
Cell 7, Slice 2	Nucleolus	4	2.7997	891.36	369.829	304	1926	0.5728	2495.53	498270	2	14	1.2519	0.7988	0.8221		1153.82	859.657	1.34219
	Nucleus	5	23.9952	1123.2	371.483	183	2550	0.5757	26951.4	5381260	2	14	1.6153	0.6191	0.8259
	Cytoplasm	6	39.5111	1019.71	368.415	155	2550	0.8143	40289.8	8044466	2	14	1.4947	0.669	0.9612
Cell 7, Slice 3	Nucleolus	7	2.5993	1037.06	343.869	387	2115	0.5507	2695.67	538232	2	13	2.885	0.3466	0.8412		1137.06	869.211	1.30816
	Nucleus	8	24.1504	1126.3	345.389	196	2677	0.6649	27200.6	5431025	2	13	1.5926	0.6279	0.893
	Cytoplasm	9	40.658	1021.92	352.942	151	2677	0.7972	41549.2	8295941	2	13	1.5265	0.6551	0.9564
Cell 8 (Image 7 lower), Slice 1	Nucleolus	1	1.8281	552.619	200.5	244	1238	0.4338	1010.22	201706	2	11	1.7794	0.562	0.6642		1116.99	851.183	1.31228	1.31738	31.6964	23.5026	4.72957	0.850733
	Nucleus	2	35.0787	1087.58	356.698	244	2197	0.6502	38150.8	7617394	2	11	1.2494	0.8004	0.8869
	Cytoplasm	3	55.3927	1000.89	347.951	175	2197	0.728	55441.7	11069792	2	11	1.1471	0.8718	0.9325
Cell 8, Slice 2	Nucleolus	4	6.4207	574.615	238.682	228	1512	0.8767	3689.46	736657	2	12	1.4776	0.6768	0.9571		1145.05	871.168	1.31438
	Nucleus	5	30.6914	1025.71	392.169	228	2410	0.6242	31480.5	6285565	2	12	1.1591	0.8627	0.8784
	Cytoplasm	6	54.9169	957.537	358.612	147	2410	0.7743	52585	10499398	2	12	1.0785	0.9272	0.9406
Cell 8, Slice 3	Nucleolus	7	5.9399	473.563	180.169	221	1632	0.7524	2812.94	561646	2	13	1.1602	0.8619	0.9002		1115.32	841.442	1.32549
	Nucleus	8	29.3191	985.308	432.356	221	2446	0.6189	28888.3	5767996	2	13	1.1247	0.8891	0.864
	Cytoplasm	9	55.2875	917.734	388.091	150	2488	0.7909	50739.2	10130861	2	13	1.165	0.8583	0.9327
Cell 9 (Image 8), Slice 1	Nucleolus	1	8.9249	427.407	148.426	192	1096	0.6212	3814.58	761639	2	17	1.8112	0.5521	0.8861		819.342	704.082	1.1637	1.18166	43.5729	19.7447	9.2705	0.8507
	Nucleus	2	44.5796	740.876	271.217	192	1860	0.7676	33028	6594537	2	17	1.1721	0.8532	0.9415
	Cytoplasm	3	64.6832	729.44	251.042	128	1860	0.8633	47182.5	9420717	2	17	1.1732	0.8524	0.9737
Cell 9, Slice 2	Nucleolus	4	10.8381	392.659	120.105	183	1039	0.6443	4255.7	849715	2	18	2.1618	0.4626	0.8847		837.636	688.673	1.21631
	Nucleus	5	44.805	729.999	282.074	183	1743	0.7961	32707.6	6530572	2	18	1.1493	0.8701	0.9436
	Cytoplasm	6	64.4679	717.394	261.131	171	1743	0.9134	46248.9	9234300	2	18	1.1331	0.8825	0.9783
Cell 9, Slice 3	Nucleolus	7	8.0485	397.769	126.781	179	1042	0.521	3201.43	639215	2	19	2.4681	0.4052	0.7876		821.553	705.207	1.16498
	Nucleus	8	41.3342	739.035	282.967	179	1696	0.8215	30547.4	6099255	2	19	1.2066	0.8288	0.9545
	Cytoplasm	9	60.8017	728.203	258.45	145	1696	0.9042	44276	8840382	2	19	1.1276	0.8869	0.9691
Cell 10 (Image 9, lower), Slice 1	Nucleolus	1	4.1419	319.201	67.1723	193	597	0.7254	1322.11	263979	2	13	1.6559	0.6039	0.9382		701.703	758.139	0.92556	0.870642	36.0203	8.85983	5.37733	0.938
	Nucleus	2	35.0336	656.481	235.457	146	1433	0.8553	22998.9	4592085	2	13	1.0853	0.9214	0.956
	Cytoplasm	3	44.3692	677.87	244.241	143	1632	0.8199	30076.6	6005253	2	13	1.0434	0.9584	0.9452
Cell 10, Slice 2	Nucleolus	4	5.7797	320.257	102.238	183	893	0.6796	1850.98	369577	2	14	1.9072	0.5243	0.9518		692.453	848.718	0.815881
	Nucleus	5	35.3341	631.571	239.216	159	1484	0.8044	22316	4455733	2	14	1.0982	0.9106	0.9435
	Cytoplasm	6	43.3676	671.797	243.829	173	1614	0.825	29134.2	5817086	2	14	1.0445	0.9574	0.9739
Cell 10, Slice 3	Nucleolus	7	6.2104	322.754	94.068	174	888	0.6967	2004.43	400215	2	15	1.8389	0.5438	0.9195		692.612	795.662	0.870485
	Nucleus	8	37.6931	631.674	244.896	174	1583	0.8726	23809.7	4753979	2	15	1.0184	0.982	0.9726
	Cytoplasm	9	46.9035	663.876	246.432	174	1583	0.8673	31138.1	6217200	2	15	1.0518	0.9508	0.9645
																			Mean Cell 1-10	1.31154	35.3365	20.1786	6.36527	0.835607
																			StDev	0.209021	9.00697	6.34577	3.25036	0.0978781
															small	large
														Mean	1.58359	1.31154
														StDev	0.223996	0.209021

## Sheet: Exp 2 (30.06.16)
15x15 µm2		Measurement #	Area	Mean	StDev	Min	Max	Circularity	Integrated Density	Raw Int Den	Channel	Slice	AR	Round	Solidity		Mean Intensity Nucleus	Mean Intensity Cytoplasm	Mean Nucleus/Mean Cytoplasm	Mean from s 3 Slices	Area Nucleus Mittelwert	Area Cytoplasm Mittelwert	Area Nucleolus	Roundness Nucleus		Circularity Nucleus
Cell 1 (Image 2, upper), Slice 1	Nucleolus	No nucleolus present															651.622	457.643	1.42387	1.49587	32.8984	22.2322	No nucleolus present	0.841067	Cell 1	0.6082
	Nucleus	1	27.7965	651.622	141.785	249	1372	0.6045	18112.8	3616501	2	10	1.2328	0.8111	0.8431										Cell 2	0.453367
	Cytoplasm	2	54.962	555.746	175.025	212	1372	0.5508	30544.9	6098761	2	10	1.2813	0.7805	0.8784										Cell 3	0.567033
Cell 1, Slice 2	Nucleolus																629.811	406.295	1.55013						Cell 4	0.573967
	Nucleus	3	35.244	629.811	145.756	233	1531	0.6792	22197.1	4431983	2	11	1.1714	0.8537	0.8967										Cell 5	0.547733
	Cytoplasm	4	55.1874	549.038	177.315	214	1531	0.6814	30300	6049852	2	11	1.3491	0.7412	0.9203										Cell 6	0.496333
Cell 1, Slice 3	Nucleolus																618.475	408.611	1.5136						Cell 7	0.5137
	Nucleus	5	35.6547	618.476	140.365	237	1285	0.5409	22051.5	4402927	2	12	1.165	0.8584	0.8745										Cell 8	0.476567
	Cytoplasm	6	55.2424	544.062	168.914	218	1285	0.7175	30055.3	6000998	2	12	1.3375	0.7477	0.9218										Cell 9	0.487733
Cell2 (Image 2 lower), Slice 1	Nucleolus	1	4.5727	996.642	188.282	604	1755	0.3517	4557.3	909934	2	14	2.3759	0.4209	0.6336		948.939	549.882	1.72571	1.76281	73.4129	40.9869	5.03177	0.894133	Cell 10	0.759633
	Nucleus	2	68.5848	952.119	270.957	236	2228	0.4979	65300.9	13038318	2	14	1.151	0.8688	0.7172										Mean	0.548427
	Cytoplasm	3	110.335	799.915	320.264	212	2228	0.754	88258.3	17622125	2	14	1.2471	0.8018	0.9061										StDev	0.0842518
Cell 2, Slice 2	Nucleolus	4	5.6444	897.12	157.398	490	1682	0.4413	5063.74	1011054	2	15	1.7693	0.5652	0.7224		943.147	522.733	1.80426
	Nucleus	5	73.1925	939.598	269.314	222	2184	0.414	68771.5	13731288	2	15	1.0884	0.9188	0.7067
	Cytoplasm	6	116.48	784.678	319.205	211	2184	0.7325	91399.3	18249263	2	15	1.2375	0.8081	0.8873
Cell 2, Slice 3	Nucleolus	7	4.8782	902.88	156.111	469	1583	0.38	4404.4	879405	2	16	1.6975	0.5891	0.6615		917.424	521.72	1.75846
	Nucleus	8	78.4613	916.519	264.988	228	1918	0.4482	71911.3	14358194	2	16	1.1175	0.8948	0.7406
	Cytoplasm	9	116.385	787.876	308.574	210	1918	0.7149	91696.8	18308662	2	16	1.2685	0.7883	0.8991
Cell 3 (Image 3, left), Slice 1	Nucleolus	1	9.3957	375.328	94.094	181	783	0.4754	3526.48	704115	2	20	2.6346	0.3796	0.7714		436.795	219.327	1.99153	1.9039	66.3059	77.7836	9.90823	0.6566
	Nucleus	2	62.9453	427.62	138.994	142	1651	0.5815	26916.7	5374331	2	20	1.5529	0.644	0.8247
	Cytoplasm	3	140.821	312.432	149.868	130	1651	0.704	43996.9	8784652	2	20	1.1666	0.8572	0.8882
Cell 3, Slice 2	Nucleolus	4	8.1536	332.909	77.3932	162	747	0.7752	2714.42	541976	2	21	1.8984	0.5268	0.9378		407.283	215.098	1.89348
	Nucleus	5	68.3844	398.415	131.614	142	1183	0.5649	27245.4	5439962	2	21	1.4923	0.6701	0.8411
	Cytoplasm	6	143.811	302.269	138.737	134	1183	0.7149	43469.4	8679340	2	21	1.1431	0.8748	0.8994
Cell 3, Slice 3	Nucleolus	7	12.1754	357.413	95.5423	164	750	0.7594	4351.64	868871	2	22	1.4788	0.6762	0.9146		387.794	212.294	1.82668
	Nucleus	8	67.5881	382.321	121.97	138	1267	0.5547	25840.3	5159420	2	22	1.5252	0.6557	0.8316
	Cytoplasm	9	147.637	290.132	129.314	129	1267	0.7277	42834.3	8552517	2	22	1.1314	0.8839	0.91
Cell 4 (Image 3, right), Slice 1	Nucleolus	1	4.212	610.439	146.12	308	1181	0.711	2571.2	513379	2	11	1.8647	0.5363	0.9206		833.149	552.454	1.50809	1.5167	35.0436	25.9801	5.84143	0.647533
	Nucleus	2	31.7832	803.636	234.097	308	1751	0.6023	25542.1	5099872	2	11	1.4634	0.6833	0.8208
	Cytoplasm	3	57.8468	690.463	258.976	149	1751	0.7001	39941.1	7974843	2	11	1.2788	0.782	0.8936
Cell 4, Slice 2	Nucleolus	4	6.2855	552.647	133.762	263	1155	0.5248	3473.67	693572	2	12	1.2399	0.8065	0.7576		836.67	532.57	1.571
	Nucleus	5	33.9618	784.104	235.917	262	1823	0.6232	26629.6	5317008	2	12	1.4967	0.6681	0.8412
	Cytoplasm	6	62.6999	668.815	254.313	147	1823	0.7145	41934.7	8372896	2	12	1.3301	0.7518	0.9092
Cell 4, Slice 3	Nucleolus	7	7.0268	518.822	117.974	250	1184	0.7373	3645.64	727907	2	13	1.6081	0.6219	0.9483		779.374	529.817	1.47102
	Nucleus	8	39.3859	732.888	231.433	175	1771	0.6036	28865.5	5763434	2	13	1.6916	0.5912	0.8373
	Cytoplasm	9	62.5246	657.737	239.821	149	1771	0.6598	41124.8	8211188	2	13	1.2863	0.7774	0.8751
Cell 5 (Image 16) Slice 1	Nucleolus	1	10.9233	660.222	168.656	266	1666	0.902	7211.79	1439944	2	16	1.4053	0.7116	0.9704		780.102	348.895	2.23592	2.00111	65.0238	35.1888	8.95163	0.5786
	Nucleus	2	64.0372	759.654	238.126	171	1932	0.56	48646.1	9712930	2	16	1.6786	0.5958	0.8091
	Cytoplasm	3	103.103	604.018	291.542	133	1932	0.6622	62275.8	12434308	2	16	1.4096	0.7094	0.8675
Cell 5, Slice 2	Nucleolus	4	8.3139	626.912	151.875	268	1400	0.883	5212.09	1040674	2	17	1.4654	0.6824	0.9623		748.868	389.611	1.92209
	Nucleus	5	66.6365	733.652	233.409	156	1793	0.5488	48888	9761242	2	17	1.7426	0.5739	0.7844
	Cytoplasm	6	98.8003	621.652	268.216	127	1793	0.7012	61419.4	12263323	2	17	1.3469	0.7424	0.8885
Cell 5, Slice 3	Nucleolus	7	7.6177	614.302	156.515	273	1536	0.6486	4679.6	934353	2	18	1.4246	0.7019	0.9403		731.968	396.664	1.84531
	Nucleus	8	64.3978	718.05	214.395	153	1748	0.5344	46240.8	9232687	2	18	1.7664	0.5661	0.7764
	Cytoplasm	9	98.7352	606.28	253.124	128	1748	0.66	59861.2	11952209	2	18	1.3453	0.7433	0.8661
Cell 6 (Image 17), Slice 1	Nucleolus	1	8.7196	606.69	138.675	291	1229	0.5547	5290.09	1056248	2	14	1.2351	0.8096	0.7786		622.685	328.013	1.89836	1.89995	82.231	48.3208	9.93497	0.846767
	Nucleus	2	81.0857	620.965	191.808	147	1904	0.5014	50351.4	10053426	2	14	1.1778	0.849	NaN
	Cytoplasm	3	129.627	511.264	224.028	124	1904	0.7152	66273.5	13232522	2	14	1.0457	0.9563	0.8943
Cell 6, Slice 2	Nucleolus	4	10.5176	569.11	136.983	255	1470	0.565	5985.67	1195131	2	15	1.451	0.6892	0.8271		621.4	324.434	1.91533
	Nucleus	5	81.9722	614.691	196.06	140	1610	0.4598	50387.5	10060643	2	15	1.185	0.8439	0.7359
	Cytoplasm	6	132.337	504.226	225.542	131	1610	0.7549	66727.4	13323155	2	15	1.0976	0.911	0.9001
Cell 6, Slice 3	Nucleolus	7	10.5677	561.384	142.831	273	1536	0.3951	5932.53	1184520	2	16	1.6228	0.6162	0.6963		598.581	317.356	1.88615
	Nucleus	8	83.635	593.881	187.583	153	1603	0.5278	49669.3	9917228	2	16	1.1801	0.8474	0.7643
	Cytoplasm	9	129.692	495.68	215.711	133	1603	0.6918	64285.7	12835630	2	16	1.1559	0.8652	0.8587
Cell 7 (Image 18), Slice 1	Nucleolus	1	6.1954	448.317	116.256	214	1110	0.1552	2777.49	554568	2	14	2.4938	0.401	0.4068		524.635	309.457	1.69534	1.70663	89.0256	47.5696	6.7463	0.944667
	Nucleus	2	87.3161	519.22	159.959	159	1545	0.5654	45336.3	9052077	2	14	1.0909	0.9167	0.7979
	Cytoplasm	3	131.821	448.401	180.966	141	1545	0.7562	59108.5	11801916	2	14	1.0514	0.9511	0.8916
Cell 7, Slice 2	Nucleolus	4	7.0017	433.904	111.177	180	821	0.2682	3038.07	606598	2	15	2.5948	0.3854	0.5542		527.756	300.749	1.75481
	Nucleus	5	89.4797	520.412	161.733	152	1568	0.5487	46566.4	9297686	2	15	1.0406	0.961	0.7739
	Cytoplasm	6	140.38	440.765	183.599	138	1568	0.768	61874.5	12354201	2	15	1.1361	0.8802	0.9155
Cell 7, Slice 3	Nucleolus	7	7.0418	442.873	118.859	187	1002	0.6792	3118.62	622680	2	16	2.1653	0.4618	0.9211		510.203	305.557	1.66975
	Nucleus	8	90.2811	504.952	154.54	147	1656	0.5351	45587.6	9102260	2	16	1.0457	0.9563	0.7591
	Cytoplasm	9	137.585	436.396	173.349	137	1656	0.7485	60041.7	11988243	2	16	1.1626	0.8602	0.9009
Cell 8 (Image 19 left), Slice 1	Nucleolus	1	6.1303	570.304	140.777	224	1272	0.4891	3496.11	698052	2	18	2.5927	0.3857	0.8122		736.005	413.755	1.77885	1.81914	79.4563	45.1005	9.03683	0.853033
	Nucleus	2	74.9705	722.456	226.824	163	1919	0.4573	54162.9	10814447	2	18	1.2412	0.8057	0.7348
	Cytoplasm	3	122.851	602.142	261.978	137	1919	0.7324	73973.5	14769939	2	18	1.2372	0.8083	0.8962
Cell 8, Slice 2	Nucleolus	4	9.4158	601.905	175.581	255	1282	0.4954	5667.39	1131582	2	19	2.2503	0.4444	0.7505		721.543	408.084	1.76812
	Nucleus	5	77.8252	707.068	219.598	164	1595	0.4579	55027.7	10987130	2	19	1.177	0.8496	0.7246
	Cytoplasm	6	123.437	596.59	255.148	134	1626	0.7124	73641	14703557	2	19	1.1918	0.839	0.8861
Cell 8, Slice 3	Nucleolus	7	11.5644	545.722	147.064	210	1441	0.5988	6310.93	1260073	2	20	1.6984	0.5888	0.804		694.799	363.686	1.91044
	Nucleus	8	85.5732	674.653	213.119	163	1893	0.5145	57732.2	11527114	2	20	1.1064	0.9038	0.7635
	Cytoplasm	9	127.383	572.587	247.911	143	1893	0.6916	72937.9	14563168	2	20	1.181	0.8468	0.8827
Cell 9 (Image 19 right), Slice 1	Nucleolus	1	2.3539	732.302	157.506	375	1430	0.7298	1723.79	344182	2	24	1.282	0.78	0.918		845.933	513.149	1.64851	1.65706	66.9036	45.0621	4.75293	0.804433
	Nucleus	2	67.3727	841.963	234.634	162	1967	0.4785	56725.4	11326088	2	24	1.157	0.8643	0.7231
	Cytoplasm	3	110.264	714.058	279.869	139	1967	0.6905	78735.2	15720697	2	24	1.0132	0.987	0.8735
Cell 9, Slice 2	Nucleolus	4	4.8331	674.464	150.448	339	1263	0.7297	3259.74	650858	2	25	1.6877	0.5925	0.8898		837.664	492.078	1.7023
	Nucleus	5	70.1774	826.424	231.414	167	1856	0.491	57996.3	11579853	2	25	1.2118	0.8252	0.7343
	Cytoplasm	6	111.677	702.18	273.292	136	1856	0.6461	78417.3	15657213	2	25	1.0548	0.9481	0.8487
Cell 9, Slice 3	Nucleolus	7	7.0718	640.992	149.168	284	1353	0.6512	4532.99	905081	2	26	1.8339	0.5453	0.8626		812.171	501.23	1.62036
	Nucleus	8	63.1607	793.006	231.166	172	1836	0.4937	50086.8	10000594	2	26	1.3815	0.7238	0.7491
	Cytoplasm	9	113.956	662.949	265.787	143	1836	0.6797	75546.8	15084070	2	26	1.0134	0.9868	0.8599
Cell 10 (Image 20 Middle), Slice 1	Nucleolus	1	6.3957	519.119	122.603	262	1236	0.7592	3320.13	662915	2	17	1.7467	0.5725	0.9002		708.603	413.858	1.71219	1.64949	53.1005	50.3593	9.49253	0.689533
	Nucleus	2	50.5446	684.627	202.927	227	1801	0.7295	34604.2	6909254	2	17	1.4932	0.6697	0.9197
	Cytoplasm	3	104.35	545.012	234.044	144	1801	0.7803	56871.8	11355323	2	17	1.1721	0.8532	0.9387
Cell 10, Slice 2	Nucleolus	4	9.8865	509.268	133.141	215	1361	0.729	5034.9	1005295	2	18	1.6035	0.6236	0.9375		721.274	455.301	1.58417
	Nucleus	5	50.4494	679.728	201.876	215	1741	0.7894	34291.9	6846899	2	18	1.4062	0.7111	0.9375
	Cytoplasm	6	98.1843	570.617	216.705	152	1741	0.9	56025.7	11186379	2	18	1.186	0.8432	0.9815
Cell 10, Slice 3	Nucleolus	7	12.1954	475.253	117.662	237	1242	0.7536	5795.9	1157240	2	19	1.5369	0.6507	0.9149		681.723	412.635	1.65212
	Nucleus	8	58.3076	638.539	193.804	201	1814	0.76	37231.6	7433868	2	19	1.4539	0.6878	0.9395
	Cytoplasm	9	107.846	534.772	215.642	132	1814	0.7973	57672.7	11515241	2	19	1.3187	0.7583	0.9393
																			Mean Cell 1-10	1.74127	64.3402	43.8584	7.74407	0.775637
																			StDev	0.167675	18.9278	15.2774	3.17215	0.122742
35x35 µm2		Measurement #	Area	Mean	StDev	Min	Max	Circularity	Integrated Density	Raw Int Den	Channel	Slice	AR	Round	Solidity		Mean Intensity Nucleus	Mean Intensity Cytoplasm	Mean Nucleus/Mean Cytoplasm	Mean from 3 Slices	Area Nucleus	Area Cytoplasm		Roundness Nucleus		Circularity Nucleus
Cell 1 (Image 4, left), Slice 1	Nucleolus	1	9.1403	371.761	151.124	190	1369	0.8739	3398.01	678464	2	14	1.2155	0.8227	0.9508		980.136	694.224	1.41184	1.40304	42.5529	18.4459	7.80973	0.883167	Cell 1	0.788733
	Nucleus	2	42.2357	848.477	369.097	190	2193	0.7797	35836	7155207	2	14	1.1048	0.9051	0.935										Cell 2	0.717433
	Cytoplasm	3	61.2876	800.526	348.802	146	2193	0.8041	49062.3	9796037	2	14	1.1736	0.8521	0.9392										Cell 3	0.875
Cell 1, Slice 2	Nucleolus	4	5.7546	349.762	84.9156	192	875	0.856	2012.75	401877	2	15	1.395	0.7168	0.9512		920.257	691.968	1.32991						Cell 4	0.8277
	Nucleus	5	43.017	843.939	345.871	192	1935	0.7843	36303.7	7248595	2	15	1.1127	0.8987	0.943										Cell 5	0.674733
	Cytoplasm	6	59.7099	801.453	328.951	143	1935	0.7806	47854.7	9554918	2	15	1.1604	0.8617	0.9399										Cell 6	0.603867
Cell 1, Slice 3	Nucleolus	7	8.5343	404.091	167.65	185	1302	0.7363	3448.63	688571	2	13	1.3506	0.7404	0.884		965.737	658.139	1.46737						Cell 7	0.744833
	Nucleus	8	42.406	852.705	371.928	185	2158	0.8022	36159.8	7219854	2	13	1.1825	0.8457	0.9578										Cell 8	0.713833
	Cytoplasm	9	61.9988	791.219	363.906	134	2158	0.7206	49054.6	9794497	2	13	1.2284	0.8141	0.941										Cell 9	0.8207
Cell2 (Image 4, right), Slice 1	Nucleolus	1	8.6094	762.963	397.762	283	2226	0.8274	6568.66	1311533	2	13	1.2922	0.7739	0.9574		1228.98	773.388	1.58908	1.66599	37.2139	17.8165	9.02007	0.873633	Cell 10	0.847267
	Nucleus	2	33.1154	1107.82	413.346	283	2300	0.736	36686	7324914	2	13	1.2423	0.805	0.8999										Mean	0.76141
	Cytoplasm	3	51.3109	989.228	399.041	172	2300	0.8609	50758.1	10134639	2	13	1.1042	0.9057	0.971										StDev	0.0810773
Cell 2, Slice 2	Nucleolus	4	9.8865	678.053	410.52	205	2268	0.898	6703.6	1338477	2	14	1.2777	0.7827	0.9648		1228.64	699.558	1.7563
	Nucleus	5	37.4126	1083.14	453.699	205	2409	0.7135	40523.2	8091068	2	14	1.1113	0.8998	0.9104
	Cytoplasm	6	55.7333	957.05	438.392	153	2409	0.929	53339.5	10650057	2	14	1.1052	0.9048	0.9771
Cell 2, Slice 3	Nucleolus	7	8.5643	519.268	310.788	215	2212	0.8855	4447.18	887948	2	15	1.158	0.8635	0.954		1223.77	740.519	1.65258
	Nucleus	8	41.1138	1077.02	482.719	215	2742	0.7028	44280.2	8841216	2	15	1.0916	0.9161	0.9055
	Cytoplasm	9	58.0471	978.853	458.706	144	2742	0.8988	56819.6	11344905	2	15	1.0715	0.9333	0.9733
Cell 3 (Image 5, upper), Slice 1	Nucleolus	No nucleolus present															1216.17	950.664	1.27928	1.26271	23.284	16.9183	No nucleolus present	0.788967
	Nucleus	1	23.2639	1216.17	282.742	356	2240	0.8957	28292.8	5649093	2	16	1.2548	0.7969	0.9683
	Cytoplasm	2	42.2457	1096.87	319.904	163	2240	0.7569	46338.1	9252115	2	16	1.2982	0.7703	0.9355
Cell 3, Slice 2	Nucleolus																1232.11	998.021	1.23455
	Nucleus	3	22.3374	1232.11	263.984	358	2102	0.8784	27522	5495198	2	17	1.2482	0.8012	0.9637
	Cytoplasm	4	38.5245	1133.75	289.994	173	2102	0.7784	43677.1	8720804	2	17	1.3811	0.7241	0.9519
Cell 3, Slice 3	Nucleolus																1203	944.047	1.2743
	Nucleus	5	24.2506	1203	261.704	371	2305	0.8509	29173.6	5824947	2	18	1.3008	0.7688	0.9439
	Cytoplasm	6	39.8367	1101.69	291.727	180	2305	0.7896	43887.6	8762825	2	18	1.1901	0.8403	0.943
Cell 4 (Image6 left), Slice 1	Nucleolus	1	7.0518	480.744	181.442	212	1238	0.8061	3390.11	676887	2	18	1.6865	0.593	0.9325		927.91	769.688	1.20557	1.28919	46.3659	17.6946	7.54093	0.658467
	Nucleus	2	43.643	855.657	382.297	142	2386	0.7538	37343.5	7456194	2	18	1.455	0.6873	0.9396
	Cytoplasm	3	58.4979	833.827	345.736	151	2386	0.8922	48777.1	9739095	2	18	1.1991	0.834	0.9725
Cell 4, Slice 2	Nucleolus	4	6.9466	434.676	144.248	205	1280	0.7081	3019.53	602895	2	19	1.7796	0.5619	0.9241		913.456	704.616	1.29639
	Nucleus	5	45.6163	840.545	387.924	131	2461	0.7922	38342.6	7655687	2	19	1.5719	0.6362	0.9537
	Cytoplasm	6	64.0822	801.376	354.089	127	2461	0.7762	51354	10253607	2	19	1.2999	0.7693	0.9437
Cell 4, Slice 3	Nucleolus	7	8.6244	414.905	111.021	208	1040	0.7424	3578.32	714467	2	20	1.8466	0.5415	0.949		900.975	659.76	1.36561
	Nucleus	8	49.8384	816.862	381.051	128	2196	0.7675	40711.1	8128596	2	20	1.5339	0.6519	0.9394
	Cytoplasm	9	69.6015	772.254	350.295	126	2196	0.7794	53750	10732011	2	20	1.3668	0.7316	0.9555
Cell 5 (Image 6,lower), Slice 1	Nucleolus	1	9.3256	397.46	190.842	147	1363	0.7617	3706.55	740070	2	25	1.2735	0.7852	0.9361		850.15	661.707	1.28478	1.26201	41.7382	28.2757	9.8615	0.9242
	Nucleus	2	39.9318	744.429	309.866	132	1654	0.6814	29726.4	5935334	2	25	1.0946	0.9135	0.9258
	Cytoplasm	3	68.0389	710.257	276.513	140	1654	0.877	48325.1	9648843	2	25	1.1094	0.9014	0.9646
Cell 5, Slice 2	Nucleolus	4	9.8665	346.549	129.031	152	1128	0.7848	3419.23	682702	2	26	1.5594	0.6413	0.9442		839.216	673.724	1.24564
	Nucleus	5	40.653	719.645	295.009	152	1625	0.6643	29255.8	5841359	2	26	1.107	0.9033	0.9004
	Cytoplasm	6	69.2559	700.68	258.368	149	1625	0.7897	48526.2	9688999	2	26	1.0779	0.9278	0.9512
Cell 5, Slice 3	Nucleolus	7	10.3924	367.709	187.228	150	1258	0.6337	3821.38	762997	2	27	1.7732	0.5639	0.9268		813.944	648.246	1.25561
	Nucleus	8	44.6297	710.034	290.897	150	1684	0.6785	31688.6	6327116	2	27	1.0462	0.9558	0.916
	Cytoplasm	9	72.7467	686.152	262.095	142	1684	0.71	49915.3	9966361	2	27	1.015	0.9852	0.913
Cell 6 (Image 7, upper), Slice 1	Nucleolus	1	3.3857	848.33	329.236	304	1743	0.5865	2872.16	573471	2	14	1.2637	0.7913	0.7739		1139.67	855.71	1.33184	1.33993	27.6362	13.541	3.0184	0.675933
	Nucleus	2	25.6629	1101.23	383.728	146	2550	0.559	28260.7	5642685	2	14	1.6492	0.6064	0.8326
	Cytoplasm	3	41.1338	1008.89	366.902	160	2550	0.8055	41499.3	8285976	2	14	1.5428	0.6482	0.9619
Cell 6, Slice 2	Nucleolus	4	2.5242	645.655	297.612	263	1687	0.7227	1629.78	325410	2	15	1.5537	0.6436	0.8827		1140.98	818.303	1.39432
	Nucleus	5	27.3408	1095.25	371.055	189	2390	0.6214	29945	5978978	2	15	1.4276	0.7005	0.8659
	Cytoplasm	6	41.7799	999.537	368.894	140	2390	0.7633	41760.6	8338134	2	15	1.4497	0.6898	0.9606
Cell 6, Slice 3	Nucleolus	7	3.1453	750.896	428.961	230	1912	0.698	2361.77	471563	2	16	1.3541	0.7385	0.892		1079.18	834.236	1.29362
	Nucleus	8	29.905	1044.65	372.449	169	2195	0.6312	31240.3	6237604	2	16	1.3871	0.7209	0.8789
	Cytoplasm	9	40.618	989.155	367.889	130	2195	0.8197	40177.5	8022046	2	16	1.4238	0.7023	0.9606
Cell 7 (Image 7, lower), Slice 1	Nucleolus	1	7.6478	519.155	202.46	247	1505	0.7316	3970.39	792749	2	14	1.4245	0.702	0.913		1154.49	787.984	1.46511	1.57157	28.3391	26.1688	7.03677	0.823367
	Nucleus	2	28.7481	985.47	430.716	247	2416	0.6419	28330.4	5656597	2	14	1.1086	0.902	0.8899
	Cytoplasm	3	54.376	892.393	399.523	130	2416	0.7588	48524.8	9688712	2	14	1.1496	0.8699	0.9345
Cell 7, Slice 2	Nucleolus	4	6.4107	561.836	202.053	244	1383	0.8388	3601.78	719150	2	15	1.4311	0.6988	0.9584		1142.82	713.636	1.6014
	Nucleus	5	27.8566	1009.12	399.42	244	2196	0.7772	28110.6	5612706	2	15	1.3058	0.7658	0.9167
	Cytoplasm	6	54.997	863.3	397.455	122	2196	0.76	47478.9	9479898	2	15	1.1179	0.8945	0.9385
Cell 7, Slice 3	Nucleolus	7	7.0518	818.966	319.458	330	1898	0.5226	5775.18	1153104	2	16	1.7265	0.5792	0.8165		1126.13	683.254	1.64819
	Nucleus	8	28.4125	1049.89	351.744	285	2197	0.7571	29830.2	5956048	2	16	1.2464	0.8023	0.9367
	Cytoplasm	9	54.1506	875.629	378.782	126	2197	0.7669	47415.8	9467296	2	16	1.0966	0.9119	0.9456
Cell 8 (Image8), Slice 1	Nucleolus	1	7.0969	582.872	210.306	225	1471	0.4847	4136.57	825930	2	15	1.6232	0.6161	0.827		821.625	699.581	1.17445	1.19781	43.4778	20.344	9.14867	0.808667
	Nucleus	2	41.4744	780.77	242.748	225	1723	0.7002	32382	6465557	2	15	1.2646	0.7908	0.9137
	Cytoplasm	3	62.3844	753.557	237.775	154	1723	0.8783	47010.2	9386309	2	15	1.1208	0.8922	0.9688
Cell 8, Slice 2	Nucleolus	4	9.556	528.299	212.109	209	1388	0.5913	5048.42	1007994	2	16	1.8329	0.5456	0.906		819.062	693.719	1.18068
	Nucleus	5	43.7783	755.594	259.276	209	1678	0.6811	33078.6	6604651	2	16	1.2589	0.7944	0.91
	Cytoplasm	6	63.2208	736.565	246.891	148	1678	0.9141	46566.3	9297665	2	16	1.0991	0.9098	0.9785
Cell 8, Slice 3	Nucleolus	7	10.7931	452.783	179.004	192	1259	0.6382	4886.92	975748	2	17	1.4	0.7143	0.9015		833.114	672.794	1.23829
	Nucleus	8	45.1806	742.257	270.926	192	1860	0.7602	33535.6	6695904	2	17	1.1893	0.8408	0.9375
	Cytoplasm	9	65.8602	720.446	256.165	138	1860	0.8966	47448.7	9473869	2	17	1.1173	0.895	0.9709
Cell 9 (Image 10, lower), Slice 1	Nucleolus	1	4.6778	321.974	66.4897	193	624	0.8398	1506.14	300724	2	13	1.4849	0.6735	0.9406		709.066	839.099	0.845033	0.850941	36.9401	8.21043	5.9082	0.9432
	Nucleus	2	35.8099	658.5	237.262	161	1435	0.8087	23580.9	4708278	2	13	1.0841	0.9224	0.9451
	Cytoplasm	3	43.2073	689.42	238.23	149	1632	0.8889	29788	5947630	2	13	1.0204	0.98	0.9642
Cell 9, Slice 2	Nucleolus	4	6.2304	344.359	126.264	183	910	0.7224	2145.51	428383	2	14	2.0663	0.484	0.9489		694.743	833.635	0.833389
	Nucleus	5	36.2707	634.556	238.121	169	1484	0.8376	23015.8	4595454	2	14	1.0717	0.9331	0.9549
	Cytoplasm	6	44.6097	671.771	244.114	142	1614	0.8359	29967.5	5983464	2	14	1.0064	0.9937	0.9611
Cell 9, Slice 3	Nucleolus	7	6.8164	311.786	87.0265	163	874	0.5894	2125.26	424340	2	16	2.1904	0.4565	0.8957		705.091	806.369	0.874402
	Nucleus	8	38.7398	635.887	240.776	163	1585	0.8158	24634.1	4918584	2	16	1.0266	0.9741	0.9556
	Cytoplasm	9	47.6347	667.721	243.07	163	1585	0.8938	31806.7	6350698	2	16	1.0246	0.976	0.9709
Cell 10 (Image 10, upper), Slice 1	Nucleolus	1	8.95	386.716	163.031	182	1311	0.7448	3461.1	691061	2	15	1.3654	0.7324	0.9113		937.544	861.505	1.08826	1.04017	41.259	17.9217	6.5293	0.934
	Nucleus	2	37.8734	807.376	340.603	182	2024	0.814	30578.1	6105376	2	15	1.0543	0.9485	0.9356
	Cytoplasm	3	56.8602	825.451	316.555	182	2024	0.6767	46935.3	9371345	2	15	1.1699	0.8548	0.9108
Cell 10, Slice 2	Nucleolus	4	5.349	428.685	241.793	186	1563	0.8055	2293.01	457835	2	16	1.4283	0.7001	0.9447		881.449	900.933	0.978373
	Nucleus	5	42.5161	824.485	313.159	170	1983	0.8627	35053.9	6999049	2	16	1.098	0.9107	0.9644
	Cytoplasm	6	57.2809	844.191	291.687	185	1983	0.8012	48356	9655017	2	16	1.1926	0.8385	0.9476
Cell 10, Slice 3	Nucleolus	7	5.2889	466.133	211.236	204	1409	0.6906	2465.31	492236	2	17	1.4855	0.6732	0.8599		906.481	860.152	1.05386
	Nucleus	8	43.3876	852.803	291.067	169	1815	0.8651	37001.1	7387828	2	17	1.0606	0.9428	0.9632
	Cytoplasm	9	63.4011	855.122	272.839	179	1815	0.8252	54215.7	10824995	2	17	1.1598	0.8622	0.9481
																			Mean Cell 1-10	1.28834	36.8807	18.5337	7.31929	0.83136
																			StDev	0.235964	7.83038	5.69781	3.0258	0.101412
															small	large
														Mean	1.74127	1.28834
														StDev	0.167675	0.235964

## Sheet: Exp 3 (12.07.16)  (2)
15x15 µm2		Measurement #	Area	Mean	StDev	Min	Max	Circularity	Integrated Density	Raw Int Den	Channel	Slice	AR	Round	Solidity		Mean Intensity Nucleus	Mean Intensity Cytoplasm	Mean Nucleus/Mean Cytoplasm	Mean from 3 Slices	Area Nucleus Mittelwert	Area Cytoplasm Mittelwert	Area Nucleolus	Roundness Nucleus		Circularity Nucleus
Cell 1 (Image 1, upper), Slice 1	Nucleolus	1	6.6762	331.049	79.7848	155	815	0.5708	2210.14	441288	2	18	1.8109	0.5522	0.8458		380.452	182.373	2.08612	2.06471	98.1743	52.5162	10.2355	0.895533	Cell 1	0.447167
	Nucleus	2	94.2277	376.952	125.834	91	1100	0.4337	35519.3	7091969	2	18	1.0802	0.9257	0.7553										Cell 2	0.446433
	Cytoplasm	3	145.323	308.538	143.339	65	1100	0.7977	44837.7	8952538	2	18	1.0551	0.9478	0.9211										Cell 3	0.636367
Cell 1, Slice 2	Nucleolus	4	12.1704	320.517	84.7157	135	685	0.5423	3900.81	778856	2	19	1.6195	0.6175	0.8392		356.648	168.499	2.11662						Cell 4	0.703967
	Nucleus	5	100.764	352.284	122.585	82	976	0.4601	35497.4	7087591	2	19	1.1142	0.8975	0.7538										Cell 5	0.546933
	Cytoplasm	6	153.161	289.409	137.578	74	976	0.7382	44326.3	8850424	2	19	1.0506	0.9519	0.9018										Cell 6	0.5169
Cell 1, Slice 3	Nucleolus	7	11.8598	298.479	79.7496	129	763	0.4868	3539.92	706799	2	20	2.3253	0.43	0.7737		340.187	170.829	1.99139						Cell 7	0.528233
	Nucleus	8	99.5316	335.218	116.502	84	1044	0.4477	33364.8	6661784	2	20	1.1582	0.8634	0.7418										Cell 8	0.733433
	Cytoplasm	9	153.587	277.361	128.914	71	1044	0.7024	42599	8505536	2	20	1.0865	0.9204	0.8964										Cell 9	0.4952
Cell2 (Image 1 middle), Slice 1	Nucleolus	1	11.4291	444.497	143.294	165	1295	0.5248	5080.21	1014342	2	17	1.6563	0.6037	0.7888		405.945	181.384	2.23804	2.26951	77.468	49.8835	12.5861	0.932367	Cell 10	0.5307
	Nucleus	2	70.8586	412.164	172.27	97	1295	0.4306	29205.3	5831290	2	17	1.0519	0.9507	0.6861										Mean	0.558533
	Cytoplasm	3	118.408	319.488	181.286	83	1295	0.5581	37830	7553346	2	17	1.0859	0.9209	0.8369										StDev	0.0950472
Cell 2, Slice 2	Nucleolus	4	11.3991	374.08	101.096	154	832	0.6556	4264.17	851406	2	19	1.5968	0.6263	0.8966		414.445	177.509	2.33479
	Nucleus	5	76.518	408.431	165.948	87	1208	0.4309	31252.4	6240013	2	19	1.0854	0.9214	0.673
	Cytoplasm	6	135.151	308.249	177.999	72	1208	0.6934	41660.3	8318108	2	19	1.1616	0.8609	0.8795
Cell 2, Slice 3	Nucleolus	7	14.93	347.942	100.186	134	940	0.4759	5194.76	1037214	2	20	1.2673	0.7891	0.8012		383.08	171.347	2.2357
	Nucleus	8	85.0273	376.91	158.972	81	1156	0.4778	32047.6	6398800	2	20	1.0811	0.925	0.7059
	Cytoplasm	9	128.495	307.371	167.381	70	1156	0.6913	39495.7	7885915	2	20	1.1668	0.8571	0.8859
Cell 3 (Image 1 lower), Slice 1	Nucleolus	No nucleolus present															405.018	184.933	2.19009	2.10079	51.219	24.0352	No nucleolus present	0.852867
	Nucleus	1	54.977	405.018	152.8	83	1124	0.6279	22266.7	4445884	2	25	1.1733	0.8523	0.8605
	Cytoplasm	2	76.9137	342.247	170.136	75	1124	0.6934	26323.5	5255888	2	25	1.2933	0.7732	0.9056
Cell 3, Slice 2	Nucleolus																396.703	195.409	2.03012
	Nucleus	3	53.4444	396.703	154.441	81	1308	0.6469	21201.6	4233219	2	26	1.097	0.9116	0.8542
	Cytoplasm	4	73.8486	341.086	165.139	71	1308	0.659	25188.7	5029317	2	26	1.2494	0.8004	0.8723
Cell 3, Slice 3	Nucleolus																394.478	189.455	2.08217
	Nucleus	5	45.2357	394.478	151.745	96	1243	0.6343	17844.5	3562926	2	27	1.2584	0.7947	0.8805
	Cytoplasm	6	75.0005	313.112	163.167	73	1330	0.6814	23483.6	4688857	2	27	1.2444	0.8036	0.8855
Cell 4 (Image 2, upper), Slice 1	Nucleolus	1	8.1086	245.631	74.0479	92	594	0.813	1991.71	397676	2	33	1.6306	0.6133	0.951		248.347	182.554	1.3604	1.31051	63.7801	27.6713	12.7881	0.890833
	Nucleus	2	63.0705	247.998	83.579	69	859	0.8307	15641.3	3123032	2	33	1.0971	0.9115	0.9415
	Cytoplasm	3	92.4046	227.222	89.2306	36	971	0.8674	20996.4	4192250	2	33	1.0521	0.9505	0.9691
Cell 4, Slice 2	Nucleolus	4	17.1237	253.412	79.5969	80	666	0.4529	4339.34	866416	2	34	1.8333	0.5455	0.801		234.025	186.208	1.25679
	Nucleus	5	65.4896	239.094	81.6226	52	916	0.7473	15658.2	3126398	2	34	1.1094	0.9014	0.9227
	Cytoplasm	6	90.3762	224.531	84.9303	29	1096	0.8728	20292.3	4051665	2	34	1.1137	0.8979	0.9679
Cell 4, Slice 3	Nucleolus	7	13.132	226.2	76.9677	61	639	0.3473	2970.45	593095	2	35	1.5551	0.6431	0.7297		232.341	176.775	1.31433
	Nucleus	8	62.7801	231.056	79.3787	54	1159	0.8394	14505.7	2896289	2	35	1.1633	0.8596	0.9513
	Cytoplasm	9	91.5732	213.989	82.5607	32	1159	0.8425	19595.6	3912567	2	35	1.0333	0.9678	0.962
Cell 5 (Image 2 Middle) Slice 1	Nucleolus	No nucleolus present															584.833	210.525	2.77798	2.60047	62.0388	38.0403	No nucleolus present	0.824033
	Nucleus	1	63.7717	584.833	271.729	48	1821	0.5719	37295.8	7446681	2	11	1.2214	0.8187	0.8481
	Cytoplasm	2	92.9105	467.442	292.84	47	1821	0.748	43430.3	8671517	2	11	1.2527	0.7983	0.9022
Cell 5, Slice 2	Nucleolus																547.2	204.552	2.67512
	Nucleus	3	61.1123	547.201	227.593	59	1611	0.5354	33440.7	6676942	2	12	1.2076	0.8281	0.8219
	Cytoplasm	4	101.861	410.128	254.938	47	1611	0.7026	41775.8	8341176	2	12	1.0729	0.9321	0.8956
Cell 5, Slice 3	Nucleolus																487.999	207.808	2.34831
	Nucleus	5	61.2325	487.999	209.042	58	1440	0.5335	29881.4	5966275	2	13	1.2117	0.8253	0.8146
	Cytoplasm	6	105.466	370.483	223.409	34	1440	0.7408	39073.6	7801635	2	13	1.1673	0.8567	0.8978
Cell 6 (Image 2, lower), Slice 1	Nucleolus	No nucleolus present															269.673	130.503	2.06641	2.12857	74.3294	41.1355	No nucleolus present	0.859
	Nucleus	1	73.3277	269.673	104.529	45	983	0.5114	19774.5	3948285	2	26	1.1639	0.8592	0.7861
	Cytoplasm	2	111.887	221.711	113.754	34	983	0.659	24806.7	4953028	2	26	1.263	0.7917	0.8585
Cell 6, Slice 2	Nucleolus																274.654	126.775	2.16646
	Nucleus	3	72.9371	274.654	103.596	48	970	0.5425	20032.5	3999786	2	27	1.1649	0.8584	0.7793
	Cytoplasm	4	118.343	217.916	116.355	32	970	0.6916	25788.8	5149127	2	27	1.2332	0.8109	0.8633
Cell 6, Slice 3	Nucleolus																267.348	124.183	2.15285
	Nucleus	5	76.7234	267.348	102.09	44	887	0.4968	20511.8	4095504	2	28	1.1636	0.8594	0.7753
	Cytoplasm	6	116.164	218.74	113.278	31	887	0.7338	25409.8	5073448	2	28	1.2028	0.8314	0.887
Cell 7 (Image 3, left), Slice 1	Nucleolus	No nucleolus present															504.937	160.127	3.15335	3.19291	82.7468	55.381	No nucleolus present	0.842733
	Nucleus	1	79.503	504.937	207.264	41	1805	0.4078	40144	8015365	2	24	1.1851	0.8438	0.7551
	Cytoplasm	2	132.371	367.222	242.144	21	1805	0.5933	48609.7	9705667	2	24	1.0955	0.9128	0.8476
Cell 7, Slice 2	Nucleolus																495.706	150.171	3.30094
	Nucleus	3	83.064	495.706	193.601	36	1644	0.4306	41175.3	8221285	2	25	1.2259	0.8157	0.7651
	Cytoplasm	4	141.702	352.719	235.855	18	1644	0.6907	49981.1	9979491	2	25	1.1128	0.8986	0.883
Cell 7, Slice 3	Nucleolus																470.48	150.58	3.12446
	Nucleus	5	85.6734	470.48	182.531	34	1779	0.4226	40307.6	8048031	2	26	1.1511	0.8687	0.7552
	Cytoplasm	6	140.31	345.911	221.339	18	1779	0.7768	48534.7	9690704	2	26	1.1561	0.865	0.9128
Cell 8 (Image 3 Middle), Slice 1	Nucleolus	1	1.7079	634.642	232.128	213	1467	0.7495	1083.88	216413	2	22	1.5593	0.6413	0.9355		653.045	234.829	2.78094	2.44048	36.4627	18.1019	1.3623	0.630533
	Nucleus	2	35.4143	652.158	226.376	112	1701	0.7315	23095.7	4611406	2	22	1.7146	0.5832	0.914
	Cytoplasm	4	52.9135	514.14	241.648	35	1588	0.7626	27205	5431893	2	23	1.2353	0.8096	0.9053
Cell 8, Slice 2	Nucleolus	5	1.192	596.857	209.578	253	1331	0.4435	711.451	142052	2	23	1.558	0.6418	0.6752		609.119	265.89	2.29087
	Nucleus	6	37.4777	608.729	210.456	93	1588	0.7558	22813.8	4555116	2	23	1.5371	0.6506	0.9118
	Cytoplasm	7	55.7182	496.493	248.344	29	1588	0.8272	27663.7	5523487	2	23	1.2339	0.8105	0.9388
Cell 8, Slice 3	Nucleolus	8	1.187	628.287	189.814	260	1138	0.5714	745.768	148904	2	24	2.2365	0.4471	0.8843		565.489	251.37	2.24963
	Nucleus	9	36.4961	567.532	194.022	62	1484	0.713	20712.7	4135604	2	24	1.5201	0.6578	0.916
	Cytoplasm	10	55.0621	460.927	230.071	28	1484	0.7632	25379.6	5067430	2	24	1.237	0.8084	0.9248
Cell 9 (Image 3 lower), Slice 1	Nucleolus	1	5.7496	812.922	476.852	191	2539	0.4919	4673.99	933234	2	16	1.6757	0.5968	0.8313		975.997	423.208	2.30619	2.22936	68.4679	39.7198	3.2805	0.7221
	Nucleus	2	59.2241	960.166	459.464	88	2764	0.5425	56865	11353962	2	16	1.3515	0.7399	0.8159
	Cytoplasm	3	107.856	718.055	465.038	24	2764	0.6921	77446.2	15463312	2	16	1.0603	0.9432	0.8747
Cell 9, Slice 2	Nucleolus	4	2.5443	649.693	250.227	239	1592	0.4702	1652.99	330044	2	17	1.9624	0.5096	0.8274		892.903	434.132	2.05675
	Nucleus	5	71.3193	884.226	471.013	32	2516	0.4674	63062.4	12591374	2	17	1.4353	0.6967	0.7733
	Cytoplasm	6	106.869	734.504	459.909	29	2516	0.687	78495.6	15672845	2	17	1.0201	0.9803	0.8684
Cell 9, Slice 3	Nucleolus	7	1.5476	798.858	218.636	354	1853	0.3621	1236.3	246847	2	18	2.0092	0.4977	0.6261		885.821	380.975	2.32514
	Nucleus	8	74.8603	884.023	426.743	31	2330	0.4757	66178.2	13213492	2	18	1.3705	0.7297	0.7874
	Cytoplasm	9	109.839	723.826	441.754	23	2330	0.7556	79504.2	15874222	2	18	1.1027	0.9069	0.8914
Cell 10 (Image 4), Slice 1	Nucleolus	1	12.8365	320.718	104.913	75	762	0.5869	4116.89	822001	2	15	1.4527	0.6884	0.8241		478.524	149.969	3.19082	3.5171	86.8837	72.6015	6.47417	0.877833
	Nucleus	2	82.2827	453.906	198.232	32	1739	0.5073	37348.6	7457218	2	15	1.1266	0.8876	0.7962
	Cytoplasm	3	137.645	331.659	220.562	13	1739	0.7398	45651.3	9114976	2	15	1.1281	0.8864	0.9241
Cell 10, Slice 2	Nucleolus	4	1.3222	388.534	127.524	147	766	0.7499	513.725	102573	2	18	1.7105	0.5846	0.8656		501.057	140.837	3.5577
	Nucleus	5	90.2911	499.41	196.474	43	1335	0.5228	45092.2	9003356	2	18	1.1457	0.8728	0.7995
	Cytoplasm	6	164.716	337.394	239.926	11	1335	0.8848	55574	11096198	2	18	1.0714	0.9334	0.9707
Cell 10, Slice 3	Nucleolus	7	5.2638	452.421	123.364	138	1012	0.1695	2381.46	475495	2	19	1.3566	0.7372	0.4346		510.641	134.281	3.80277
	Nucleus	8	88.0774	507.162	191.523	46	1541	0.562	44669.5	8918949	2	19	1.1453	0.8731	0.8281
	Cytoplasm	9	176.095	320.785	241.991	11	1541	0.8738	56488.6	11278810	2	19	1.0814	0.9248	0.9757
																			Mean Cell 1-10	2.38544	70.1571	41.9086	7.78777	0.832783
																			StDev	0.616899	17.9428	16.3603	5.40477	0.0904776
35x35 µm2		Measurement #	Area	Mean	StDev	Min	Max	Circularity	Integrated Density	Raw Int Den	Channel	Slice	AR	Round	Solidity		Mean Intensity Nucleus	Mean Intensity Cytoplasm	Mean Nucleus/Mean Cytoplasm	Mean from 3 Slices	Area Nucleus	Area Cytoplasm		Roundness Nucleus		Circularity Nucleus
Cell 1 (Image 7, left), Slice 1	Nucleolus	1	3.1252	643.862	286.498	290	1953	0.5042	2012.22	401770	2	19	2.1491	0.4653	0.755		1064.2	1090.58	0.975816	1.01784	46.0805	27.8249	5.74293	0.929533	Cell 1	0.692633
	Nucleus	2	42.6514	1033.4	323.53	164	2243	0.6628	44076.1	8800460	2	19	1.0533	0.9494	0.8851										Cell 2	0.763167
	Cytoplasm	3	70.5881	1056.03	322.106	209	2380	0.8067	74543.2	14883684	2	19	1.2402	0.8063	0.9514										Cell 3	0.796267
Cell 1, Slice 2	Nucleolus	4	4.9333	575.626	207.929	269	1550	0.814	2839.71	566992	2	20	1.2959	0.7717	0.9146		1058.2	1052.69	1.00524						Cell 4	0.7834
	Nucleus	5	47.2992	1007.87	345.571	155	2263	0.7167	47671.3	9518303	2	20	1.1549	0.8659	0.9152										Cell 5	0.571067
	Cytoplasm	6	74.2192	1024.12	342.822	144	2334	0.7801	76009.6	15176478	2	20	1.1709	0.854	0.9404										Cell 6	0.708067
Cell 1, Slice 3	Nucleolus	7	9.1703	582.191	271.975	235	1705	0.6446	5338.89	1065992	2	21	1.2592	0.7942	0.8481		1083.78	1010.55	1.07246						Cell 7	0.664367
	Nucleus	8	48.2908	988.53	366.659	176	2342	0.6984	47736.9	9531406	2	21	1.0275	0.9733	0.9146										Cell 8	0.708267
	Cytoplasm	9	76.9087	996.725	351.847	145	2342	0.8377	76656.8	15305709	2	21	1.1663	0.8574	0.9604										Cell 9	0.727033
Cell2 (Image7, right), Slice 1	Nucleolus	1	3.2154	982.807	322.078	433	2032	0.8212	3160.1	630962	2	18	1.1205	0.8924	0.9291		1052.51	642.458	1.63825	1.65575	26.506	25.0603	3.8698	0.898867	Cell 10	0.6768
	Nucleus	2	26.5394	1044.06	424.7	286	2477	0.7791	27708.7	5532474	2	18	1.1075	0.903	0.9178										Mean	0.709107
	Cytoplasm	3	51.2107	850.584	394.914	138	2477	0.7794	43559	8697225	2	18	1.2005	0.833	0.944										StDev	0.0622365
Cell 2, Slice 2	Nucleolus	4	4.0167	887.572	399.966	309	2312	0.8275	3565.13	711833	2	19	1.1276	0.8869	0.9256		1083.92	653.395	1.65891
	Nucleus	5	25.5027	1053	448.113	309	2545	0.7392	26854.3	5361868	2	19	1.0502	0.9522	0.9162
	Cytoplasm	6	50.79	854.043	407.526	145	2545	0.7369	43376.9	8660855	2	19	1.2799	0.7813	0.9172
Cell 2, Slice 3	Nucleolus	7	4.3773	796.282	401.434	277	1978	0.8434	3485.58	695950	2	20	1.2605	0.7933	0.969		1057.45	633.173	1.67008
	Nucleus	8	27.476	1015.84	445.476	255	2503	0.7712	27911.3	5572919	2	20	1.1885	0.8414	0.9421
	Cytoplasm	9	52.6982	832.691	404.262	161	2503	0.7287	43881.3	8761576	2	20	1.2412	0.8057	0.911
Cell 3 (Image 8), Slice 1	Nucleolus	1	6.0101	424.927	199.383	182	1391	0.7984	2553.83	509912	2	16	1.2118	0.8252	0.9284		865.621	744.8	1.16222	1.27553	45.3359	20.0937	6.12527	0.936733
	Nucleus	2	46.4177	808.56	276.472	182	2044	0.7577	37531.5	7493735	2	16	1.0937	0.9143	0.9484
	Cytoplasm	3	64.6883	790.552	276.635	145	2044	0.7243	51139.4	10210768	2	16	1.0392	0.9623	0.9314
Cell 3, Slice 2	Nucleolus	4	6.6411	390.274	184.349	169	1280	0.8631	2591.86	517504	2	17	1.2499	0.8001	0.9512		904.518	710.016	1.27394
	Nucleus	5	45.5963	829.618	292.965	169	2046	0.8091	37827.5	7552844	2	17	1.0705	0.9341	0.9462
	Cytoplasm	6	66.912	791.518	285.483	155	2046	0.7421	52962	10574678	2	17	1.0205	0.9799	0.9261
Cell 3, Slice 3	Nucleolus	7	5.7246	402.691	168.854	194	1486	0.7986	2305.24	460276	2	18	1.3567	0.7371	0.9327		925.967	665.961	1.39042
	Nucleus	8	43.9936	857.876	284.413	194	1943	0.822	37741.1	7535586	2	18	1.0397	0.9618	0.9376
	Cytoplasm	9	64.6883	796.481	284.744	160	1943	0.6796	51523	10287347	2	18	1.0272	0.9735	0.9006
Cell 4 (Image 9), Slice 1	Nucleolus	1	2.3189	644.48	228.465	305	1588	0.769	1494.47	298394	2	14	1.345	0.7435	0.8912		1144.82	993.38	1.15245	1.20168	44.7883	26.0035	5.36063	0.9147
	Nucleus	2	40.2624	1116.01	369.624	163	2551	0.7191	44933.1	8971578	2	14	1.079	0.9268	0.9068
	Cytoplasm	3	68.4996	1065.46	365.844	148	2551	0.7663	72983.4	14572246	2	14	1.0817	0.9245	0.9324
Cell 4, Slice 2	Nucleolus	4	4.5476	614.867	324.62	241	2013	0.6028	2796.17	558299	2	15	1.2656	0.7901	0.849		1170.03	957.509	1.22196
	Nucleus	5	45.8918	1115.02	394.747	172	2562	0.8088	51170.3	10216933	2	15	1.1224	0.8909	0.9476
	Cytoplasm	6	71.5347	1058.56	391.877	162	2562	0.761	75723.6	15119379	2	15	1.0616	0.9419	0.9356
Cell 4, Slice 3	Nucleolus	7	9.2154	564.515	291.309	223	2109	0.7867	5202.25	1038708	2	17	1.4229	0.7028	0.9383		1245.02	1011.69	1.23063
	Nucleus	8	48.2107	1114.94	452.48	223	2481	0.8229	53752.1	10732426	2	17	1.0795	0.9264	0.9527
	Cytoplasm	9	72.3411	1080.5	414.975	223	2481	0.7537	78164.6	15606759	2	17	1.103	0.9066	0.9342
Cell 5 (Image 10, upper), Slice 1	Nucleolus	1	4.0267	830.539	309.032	380	2050	0.7379	3344.36	667753	2	10	1.8838	0.5308	0.9333		1196.96	612.679	1.95364	1.81778	35.7365	23.7982	4.32723	0.771467
	Nucleus	2	38.0036	1158.13	534.606	157	2919	0.598	44013.2	8787912	2	10	1.175	0.8511	0.8553
	Cytoplasm	3	60.9169	952.965	540.987	131	2919	0.7364	58051.7	11590913	2	10	1.1768	0.8498	0.9276
Cell 5, Slice 2	Nucleolus	4	4.753	697.801	207.432	340	1595	0.5868	3316.62	662213	2	11	2.3542	0.4248	0.909		1093.96	556.357	1.9663
	Nucleus	5	38.3091	1044.81	460.502	149	2951	0.5312	40025.8	7991760	2	11	1.1976	0.835	0.8095
	Cytoplasm	6	60.937	863.433	466.272	138	2951	0.7394	52615	10505383	2	11	1.1428	0.875	0.9232
Cell 5, Slice 3	Nucleolus	7	4.202	649.323	195.216	287	1834	0.4947	2728.48	544782	2	12	2.575	0.3884	0.7751		943.58	615.351	1.5334
	Nucleus	8	30.8967	903.561	389.048	153	2404	0.584	27917.1	5574070	2	12	1.5917	0.6283	0.8415
	Cytoplasm	9	56.75	772.263	374.258	141	2404	0.7183	43825.9	8750517	2	12	1.1587	0.863	0.8838
Cell 6 (Image 10 lower right), Slice 1	Nucleolus	1	1.2521	785.712	210.16	352	1679	0.855	983.786	196428	2	9	1.0299	0.971	0.9107		1223.19	738.844	1.65554	1.6671	34.2073	28.5828	3.04677	0.892733
	Nucleus	2	36.2507	1208.08	486.144	302	2852	0.7619	43793.7	8744084	2	9	1.1516	0.8683	0.9368
	Cytoplasm	3	61.9387	1013.47	474.033	139	2852	0.6569	62773.1	12533618	2	9	1.0509	0.9515	0.8822
Cell 6, Slice 2	Nucleolus	4	4.3673	935.182	388.088	345	2270	0.33	4084.23	815479	2	10	4.0631	0.2461	0.5825		1183.01	710.355	1.66538
	Nucleus	5	34.4627	1151.61	429.311	149	3040	0.7653	39687.4	7924198	2	10	1.0508	0.9516	0.9289
	Cytoplasm	6	62.8352	952.364	426.819	135	3040	0.7078	59842	11948364	2	10	1.091	0.9166	0.915
Cell 6, Slice 3	Nucleolus	7	3.5209	963.247	411.298	360	2312	0.2626	3391.49	677163	2	11	3.4047	0.2937	0.5408		1115.31	663.726	1.68038
	Nucleus	8	31.9084	1098.53	386.73	165	2368	0.597	35052.5	6998764	2	11	1.1651	0.8583	0.8879
	Cytoplasm	9	63.5964	881.883	395.935	132	2368	0.7169	56084.6	11198154	2	11	1.0592	0.9441	0.9174
Cell 7 (Image 11, Middle), Slice 1	Nucleolus	1	3.9917	947.9	314.715	371	2139	0.3307	3783.71	755476	2	12	3.8013	0.2631	0.6783		1196.1	822.159	1.45483	1.47739	37.7582	29.5328	4.59103	0.718
	Nucleus	2	35.9802	1168.57	365.782	341	2594	0.6863	42045.3	8394984	2	12	1.5792	0.6332	0.897
	Cytoplasm	3	64.3026	1015.99	381.904	130	2594	0.6411	65330.8	13044295	2	12	1.1307	0.8844	0.9078
Cell 7, Slice 2	Nucleolus	4	4.5126	775.023	244.266	336	1955	0.3843	3497.33	698296	2	13	3.1672	0.3157	0.7278		1213.57	848.988	1.42943
	Nucleus	5	36.8817	1159.91	374.672	303	2525	0.6114	42779.4	8541564	2	13	1.3327	0.7504	0.8589
	Cytoplasm	6	66.4562	1021.54	381.647	140	2525	0.7087	67887.8	13554839	2	13	1.084	0.9225	0.9089
Cell 7, Slice 3	Nucleolus	7	5.2688	688.668	193.506	265	1463	0.452	3628.47	724479	2	14	3.3297	0.3003	0.7453		1194.64	771.779	1.54791
	Nucleus	8	40.4126	1128.67	361.159	265	2566	0.658	45612.7	9107271	2	14	1.2981	0.7704	0.8764
	Cytoplasm	9	71.114	974.595	385.486	121	2566	0.5504	69307.4	13838279	2	14	1.0525	0.9501	0.8751
Cell 8 (Image 12 Middle), Slice 1	Nucleolus	1	5.0384	1521.73	555.866	377	2761	0.5437	7667.15	1530863	2	13	1.9916	0.5021	0.7777		1300.67	798.903	1.62808	1.51252	37.7315	22.4759	4.72457	0.8486
	Nucleus	2	37.3425	1330.5	407.573	377	2761	0.7237	49684.3	9920224	2	13	1.1732	0.8524	0.9232
	Cytoplasm	3	57.8368	1142.13	452.416	162	2761	0.8163	66057.2	13189335	2	13	1.2806	0.7809	0.9454
Cell 8, Slice 2	Nucleolus	4	6.6211	1458.53	511.853	365	2835	0.491	9657.02	1928171	2	14	1.7894	0.5589	0.7691		1247.39	845.551	1.47524
	Nucleus	5	37.5679	1284.6	407.956	365	2835	0.695	48259.7	9635790	2	14	1.1776	0.8492	0.9161
	Cytoplasm	6	59.5096	1122.72	420.804	177	2835	0.7939	66812.5	13340148	2	14	1.2872	0.7769	0.9414
Cell 8, Slice 3	Nucleolus	7	2.5142	762.406	239.172	294	1686	0.6263	1916.85	382728	2	15	1.7991	0.5558	0.8077		1264.56	881.692	1.43425
	Nucleus	8	38.2841	1231.59	411.103	294	2844	0.7061	47150.2	9414252	2	15	1.1846	0.8442	0.9141
	Cytoplasm	9	63.2759	1093.39	406.251	151	2844	0.8394	69185.2	13813890	2	15	1.4102	0.7091	0.9551
Cell 9 (Image 12 right), Slice 1	Nucleolus	1	4.5226	1255.18	467.329	313	2592	0.2572	5676.62	1133425	2	12	1.9338	0.5171	0.5493		1318.84	655.982	2.01049	1.89331	30.3942	15.0685	2.70117	0.776367
	Nucleus	2	33.3408	1310.21	513.362	160	3010	0.7852	43683.3	8722048	2	12	1.347	0.7424	0.9339
	Cytoplasm	3	48.7816	1103.12	550.646	141	3010	0.6996	53812.2	10744434	2	12	1.2613	0.7928	0.9203
Cell 9, Slice 2	Nucleolus	4	1.5826	1000.9	346.026	467	1732	0.7464	1584.07	316284	2	13	1.4877	0.6722	0.9213		1278.89	733.851	1.74272
	Nucleus	5	32.0336	1265.16	540.301	193	3118	0.717	40527.7	8091973	2	13	1.2853	0.778	0.9223
	Cytoplasm	6	44.1539	1119.32	534.385	153	3118	0.6612	49422.2	9867894	2	13	1.3827	0.7232	0.9109
Cell 9, Slice 3	Nucleolus	7	1.9983	1011.01	371.295	342	2042	0.8258	2020.35	403393	2	14	1.4616	0.6842	0.9258		1313.89	681.928	1.92672
	Nucleus	8	25.8082	1290.44	545.767	266	3275	0.6789	33303.8	6649623	2	14	1.2365	0.8087	0.8924
	Cytoplasm	9	43.4527	1043.34	552.568	137	3275	0.5679	45336.1	9052053	2	14	1.5531	0.6439	0.8692
Cell 10 (Image 9, lower), Slice 1	Nucleolus	1	5.7797	600.472	276.573	253	1539	0.6927	3470.53	692945	2	7	1.5821	0.6321	0.8953		1266.93	820.9	1.54335	1.44584	49.1556	54.1256	6.5109	0.937633
	Nucleus	2	54.9469	1196.83	428.494	253	2670	0.7146	65762	13130399	2	7	1.0893	0.918	0.9286
	Cytoplasm	3	115.709	999.418	415.551	151	2670	0.5825	115641	23089558	2	7	1.0519	0.9506	0.8827
Cell 10, Slice 2	Nucleolus	4	6.3807	519.077	231.156	226	1958	0.8528	3312.06	661304	2	8	1.3879	0.7205	0.9448		1240.61	903.357	1.37333
	Nucleus	5	47.4895	1143.66	438.294	226	2752	0.6444	54311.9	10844202	2	8	1.0557	0.9472	0.9021
	Cytoplasm	6	96.2611	1021.91	394.104	160	2752	0.6478	98370.1	19641089	2	8	1.3354	0.7488	0.8771
Cell 10, Slice 3	Nucleolus	7	7.3723	588.261	353.312	220	2214	0.8329	4336.86	865920	2	9	1.2728	0.7857	0.9134		1175.44	827.289	1.42084
	Nucleus	8	45.0304	1079.31	402.679	220	2585	0.6714	48601.8	9704088	2	9	1.0552	0.9477	0.9091
	Cytoplasm	9	97.8738	943.241	380.274	207	2585	0.7361	92318.5	18432807	2	9	1.2344	0.8101	0.9174
																			Mean Cell 1-10	1.49647	38.7694	27.2566	4.70003	0.862463
																			StDev	0.275519	7.40357	10.3831	1.26509	0.079854
															small	large
														Mean	2.38544	1.49647
														StDev	0.616899	0.275519

## Sheet: Exp 4 (10.01.17) 
15x15 µm2		Measurement #	Area	Mean	StDev	Min	Max	Circularity	Integrated Density	Raw Int Den	Channel	Slice	AR	Round	Solidity		Mean Intensity Nucleus	Mean Intensity Cytoplasm	Mean Nucleus/Mean Cytoplasm	Mean from 3 Slices	Area Nucleus Mittelwert	Area Cytoplasm Mittelwert	Area Nucleolus	Roundness Nucleus		Circularity Nucleus
Cell 1 (upper), Slice 1	Nucleolus	1	4.9833	433.505	105.738	220	805	0.8293	2160.3	431337	2	17	1.529	0.654	0.944		557.486	261.251	2.13391	2.1919	39.7181	34.8516	5.7513	0.938667	Cell 1	0.4955
	Nucleus	2	40.7031	542.307	184.996	86	1220	0.4736	22073.6	4407330	2	17	1.0374	0.9639	0.7398										Cell 2	0.480267
	Cytoplasm	3	71.9454	420.259	218.877	60	1220	0.5864	30235.7	6037015	2	17	1.1852	0.8438	0.7983										Cell 3	0.7693
Cell 1, Slice 2	Nucleolus	4	5.1887	420.793	97.2038	189	866	0.8359	2183.36	435941	2	18	1.2904	0.7749	0.9321		557.487	254.402	2.19136						Cell 4	0.6341
	Nucleus	5	40.3075	539.891	183.957	82	1238	0.4791	21761.6	4345044	2	18	1.0644	0.9395	0.7309										Cell 5	0.506533
	Cytoplasm	6	77.099	403.656	217.822	58	1238	0.584	31121.5	6213880	2	18	1.2466	0.8022	0.7897										Cell 6	0.4589
Cell 1, Slice 3	Nucleolus	7	7.0819	466.687	134.545	216	1217	0.7288	3305.01	659896	2	19	1.4477	0.6908	0.8761		538.344	239.219	2.25042						Cell 7	0.504533
	Nucleus	8	38.1438	525.039	154.008	124	1217	0.5338	20027	3998695	2	19	1.0958	0.9126	0.763										Cell 8	0.503133
	Cytoplasm	9	74.6649	385.235	199.505	57	1217	0.6511	28763.5	5743077	2	19	1.38	0.7246	0.8416										Cell 9	0.455967
Cell2 (lower), Slice 1	Nucleolus	1	8.2188	853.76	188.806	420	1557	0.6906	7016.85	1401021	2	9	1.7811	0.5614	0.8607		870.921	286.326	3.04171	3.10047	69.483	59.0788	10.0502	0.698467	Cell 10	0.667167
	Nucleus	2	66.4212	868.798	275.254	148	1987	0.4716	57706.6	11521999	2	9	1.4465	0.6913	0.7383										Mean	0.54754
	Cytoplasm	3	122.585	601.931	371.784	86	1987	0.7158	73787.7	14732854	2	9	1.1264	0.8878	0.8929										StDev	0.0999802
Cell 2, Slice 2	Nucleolus	4	10.2522	799.191	204.058	417	1703	0.4279	8193.43	1635944	2	10	1.6204	0.6171	0.6742		942.876	303.132	3.11045
	Nucleus	5	68.9955	921.526	285.235	147	2120	0.479	63581.1	12694941	2	10	1.4619	0.684	0.7421
	Cytoplasm	6	130.128	631.013	393.204	87	2120	0.8121	82112.3	16394970	2	10	1.1311	0.8841	0.9298
Cell 2, Slice 3	Nucleolus	7	11.6795	771.311	182.92	343	1706	0.4106	9008.57	1798698	2	11	2.07	0.4831	NaN		902.71	286.644	3.14924
	Nucleus	8	73.0322	881.697	252.292	162	1904	0.4902	64392.3	12856905	2	11	1.3886	0.7201	0.7563
	Cytoplasm	9	132.972	613.463	366.161	78	1904	0.7636	81573.8	16287456	2	11	1.1882	0.8416	0.9279
Cell 3 (upper), Slice 1	Nucleolus	1	4.2171	282.765	100.214	81	674	0.6638	1192.44	238088	2	9	1.8903	0.529	0.8762		362.988	194.111	1.87	1.68171	36.8066	25.4242	4.8164	0.885967
	Nucleus	2	38.84	354.277	122.905	70	960	0.8126	13760.1	2747420	2	9	1.1712	0.8538	0.9468
	Cytoplasm	3	63.1056	292.69	140.729	6	1029	0.8599	18470.3	3687888	2	9	1.2585	0.7946	0.9619
Cell 3, Slice 2	Nucleolus	4	5.6995	216.314	62.0733	81	615	0.8637	1232.89	246165	2	10	1.1889	0.8411	0.946		350.191	201.987	1.73373
	Nucleus	5	36.2406	329.136	111.588	57	809	0.7891	11928.1	2381628	2	10	1.111	0.9001	0.9306
	Cytoplasm	6	63.927	274.069	125.301	15	809	0.8804	17520.4	3498216	2	10	1.2384	0.8075	0.9768
Cell 3, Slice 3	Nucleolus	7	4.5326	194.317	59.8283	68	419	0.7406	880.759	175857	2	11	1.511	0.6618	0.9235		309.94	215.026	1.44141
	Nucleus	8	35.3391	295.11	103.934	48	776	0.7062	10428.9	2082294	2	11	1.1062	0.904	0.8961
	Cytoplasm	9	59.6598	262.463	112.832	20	776	0.8805	15658.5	3126459	2	11	1.1795	0.8478	0.97
Cell 4 (lower), Slice 1	Nucleolus	1	3.7312	444.689	172.271	145	1146	0.606	1659.24	331293	2	9	1.6018	0.6243	0.8292		493.244	168.605	2.92544	2.8844	55.6849	38.4961	3.3723	0.9024
	Nucleus	2	54.3059	489.909	172.379	32	1259	0.407	26604.9	5312079	2	9	1.1106	0.9004	0.6365
	Cytoplasm	3	90.7569	360.862	218.926	12	1259	0.5861	32750.7	6539187	2	9	1.1091	0.9016	0.7989
Cell 4, Slice 2	Nucleolus	4	3.4708	359.101	92.535	144	658	0.7374	1246.37	248857	2	10	1.214	0.8237	0.8977		485.356	171.474	2.83049
	Nucleus	5	54.6615	477.339	161.269	25	1215	0.3541	26092.1	5209683	2	10	1.1017	0.9077	0.5911
	Cytoplasm	6	93.226	350.813	210.221	8	1215	0.5828	32704.9	6530035	2	10	1.1284	0.8862	0.7864
Cell 4, Slice 3	Nucleolus	7	2.9149	358.027	94.2134	140	712	0.6978	1043.61	208372	2	11	1.2426	0.8048	0.8635		424.724	146.594	2.89728
	Nucleus	8	58.0872	421.377	146.221	13	1163	0.3441	24476.6	4887130	2	11	1.1122	0.8991	0.5938
	Cytoplasm	9	98.5599	308.54	189.297	5	1163	0.5963	30409.7	6071757	2	11	1.1445	0.8737	0.8107
Cell 5 (upper) Slice 1	Nucleolus	1	4.5576	630.523	173.987	285	1374	0.5825	2873.69	573776	2	9	1.8618	0.5371	0.8265		762.507	188.253	4.05045	3.88683	61.9871	51.3459	4.53257	0.880133
	Nucleus	2	60.932	752.636	299.274	13	1851	0.5161	45859.6	9156567	2	9	1.119	0.8937	0.7383
	Cytoplasm	3	111.386	496.988	381.654	0	1851	0.543	55357.8	11053023	2	9	1.0289	0.9719	0.7805
Cell 5, Slice 2	Nucleolus	4	4.2421	703.653	162.337	310	1284	0.7862	2984.97	595994	2	10	1.2943	0.7726	0.9411		708.762	188.613	3.75776
	Nucleus	5	62.154	708.413	254.514	22	1734	0.4895	44030.7	8791407	2	10	1.1393	0.8777	0.7319
	Cytoplasm	6	114.236	471.428	345.521	0	1734	0.5655	53854.1	10752794	2	10	1.0576	0.9455	0.8122
Cell 5, Slice 3	Nucleolus	7	4.798	697.067	162.986	294	1351	0.6359	3344.55	667790	2	11	1.6723	0.598	0.85		616.878	160.133	3.85228
	Nucleus	8	62.8752	622.998	220.329	9	1597	0.514	39171.1	7821114	2	11	1.1508	0.869	0.7293
	Cytoplasm	9	114.376	414.58	297.721	0	1597	0.5912	47418.2	9467764	2	11	1.0899	0.9175	0.8135
Cell 6 (lower), Slice 1	Nucleolus	1	2.7997	419.308	138.756	147	1030	0.5822	1173.93	234393	2	25	2.4696	0.4049	0.8463		354.126	51.3348	6.89835	6.60075	56.5713	53.0321	2.97663	0.848533
	Nucleus	2	58.8735	357.225	184.495	0	1153	0.4725	21031.1	4199180	2	25	1.1485	0.8707	0.7078
	Cytoplasm	3	103.148	225.928	210.325	0	1153	0.6269	23303.9	4652980	2	25	1.0803	0.9256	0.8045
Cell 6, Slice 2	Nucleolus	4	2.6544	463.749	140.653	161	855	0.7688	1230.99	245787	2	26	2.2212	0.4502	0.9601		315.556	42.948	7.3474
	Nucleus	5	56.6999	322.494	163.272	0	1000	0.4803	18285.4	3650956	2	26	1.1979	0.8348	0.7029
	Cytoplasm	6	115.593	180.069	185.61	0	1000	0.7131	20814.7	4155981	2	26	1.1911	0.8395	0.8678
Cell 6, Slice 3	Nucleolus	7	3.4758	456.634	122.774	190	868	0.7223	1587.18	316904	2	27	2.2631	0.4419	0.9192		251.868	45.3284	5.55651
	Nucleus	8	54.1406	265.014	147.165	0	1099	0.4239	14348	2864797	2	27	1.1903	0.8401	0.6517
	Cytoplasm	9	110.069	153.387	156.65	0	1099	0.7119	16883.1	3370979	2	27	1.2088	0.8273	0.8644
Cell 7 (upper), Slice 1	Nucleolus	1	3.3756	428.006	112.144	232	939	0.8746	1444.8	288476	2	11	1.5558	0.6428	0.9608		903.831	464.315	1.94659	2.07488	46.4461	34.3959	3.12187	0.705333
	Nucleus	2	42.6814	866.198	346.752	164	2159	0.5089	36970.6	7381743	2	11	1.548	0.646	0.7708
	Cytoplasm	3	69.8519	709.877	360.387	136	2159	0.5447	49586.2	9900653	2	11	1.2093	0.8269	0.746
Cell 7, Slice 2	Nucleolus	4	4.6828	517.264	175.227	277	1343	0.7119	2422.26	483642	2	12	1.7718	0.5644	0.9345		972.19	458.677	2.11955
	Nucleus	5	47.1239	926.985	335.878	167	2027	0.5017	43683.1	8721998	2	12	1.3686	0.7307	0.7468
	Cytoplasm	6	84.0907	721.113	373.421	131	2027	0.5668	60638.9	12107487	2	12	1.1162	0.8959	0.7523
Cell 7, Slice 3	Nucleolus	7	1.3072	676	175.331	305	1254	0.4453	883.659	176436	2	13	3.5673	0.2803	0.8156		963.822	446.527	2.15848
	Nucleus	8	49.5329	956.226	301.929	135	2062	0.506	47364.6	9457077	2	13	1.3527	0.7393	0.7351
	Cytoplasm	9	88.5832	731.534	367.529	131	2062	0.5502	64801.7	12938645	2	13	1.0673	0.9369	0.7473
Cell 8 (lower), Slice 1	Nucleolus	1	2.1837	678.881	114.73	389	1210	0.6691	1482.44	295992	2	20	2.1976	0.455	0.8916		725.206	318.026	2.28034	2.28027	49.2174	51.4494	1.50083	0.522367
	Nucleus	2	47.4394	723.073	235.648	168	1645	0.5059	34302.1	6848945	2	20	1.9001	0.5263	0.7589
	Cytoplasm	3	108.457	495.195	279.366	117	1645	0.7714	53707.1	10723454	2	20	1.4565	0.6866	0.9326
Cell 8, Slice 2	Nucleolus	4	1.0367	678.874	107.322	455	1017	0.7221	703.813	140527	2	21	2.2637	0.4418	0.8922		754.52	316.62	2.38305
	Nucleus	5	49.3626	752.931	224.407	142	1581	0.49	37166.7	7420892	2	21	1.9476	0.5134	0.743
	Cytoplasm	6	103.553	524.604	291.429	122	1581	0.7586	54324.5	10846721	2	21	1.5292	0.6539	0.9224
Cell 8, Slice 3	Nucleolus	7	1.2821	661.457	115.564	441	984	0.4924	848.084	169333	2	22	2.6818	0.3729	0.7232		733.881	337.04	2.17743
	Nucleus	8	50.8501	732.055	220.935	175	1634	0.5135	37225.1	7432557	2	22	1.8961	0.5274	0.7557
	Cytoplasm	9	89.9906	560.247	282.193	117	1634	0.6253	50417	10066523	2	22	1.83	0.5464	0.8324
Cell 9 (upper), Slice 1	Nucleolus	1	10.5426	684.346	167.853	327	1672	0.7085	7214.82	1440549	2	19	1.2565	0.7959	0.8754		986.152	345.289	2.85602	2.95469	77.71	49.6414	13.0485	0.722633
	Nucleus	2	74.3895	943.38	366.496	119	2546	0.4386	70177.6	14012023	2	19	1.4461	0.6915	0.6914
	Cytoplasm	3	128.079	692.665	436.572	96	2546	0.7046	88716.1	17713522	2	19	1.2966	0.7712	0.871
Cell 9, Slice 2	Nucleolus	4	14.1487	862.676	259.398	329	2172	0.744	12205.7	2437060	2	20	1.2235	0.8173	0.9135		1021.39	328.115	3.11289
	Nucleus	5	79.3127	993.074	389.375	128	2475	0.4573	78763.4	15726317	2	20	1.3729	0.7284	0.7238
	Cytoplasm	6	127.258	742.547	465.569	112	2475	0.7209	94495	18867370	2	20	1.2701	0.7874	0.8825
Cell 9, Slice 3	Nucleolus	7	14.4542	772.594	217.632	322	1825	0.6841	11167.2	2229707	2	21	1.1367	0.8798	0.8826		979.435	338.3	2.89517
	Nucleus	8	79.4279	941.794	372.984	135	2674	0.472	74804.7	14935907	2	21	1.3369	0.748	0.7192
	Cytoplasm	9	126.717	716.578	440.005	103	2674	0.726	90802.6	18130136	2	21	1.3037	0.767	0.8872
Cell 10 (left lower), Slice 1	Nucleolus	1	4.2872	1046.24	457.687	379	2826	0.3628	4485.42	895583	2	10	3.0074	0.3325	0.6656		1207.68	690.174	1.74982	1.87882	31.4243	14.6144	3.67783	0.7403
	Nucleus	2	31.658	1185.82	487.396	195	2971	0.6963	37540.7	7495576	2	10	1.3858	0.7216	0.8912
	Cytoplasm	3	45.0153	1038.75	497.403	120	2971	0.8925	46759.6	9336264	2	10	1.1028	0.9068	0.9663
Cell 10, Slice 2	Nucleolus	4	3.4508	973.038	481.586	379	2581	0.563	3357.73	670423	2	11	2.7613	0.3621	0.8276		1357.16	725.418	1.87087
	Nucleus	5	31.8834	1315.59	563.956	220	3044	0.6531	41945.3	8375028	2	11	1.3374	0.7477	0.8927
	Cytoplasm	6	46.628	1128.96	582.712	114	3044	0.793	52641.3	10510647	2	11	1.1195	0.8933	0.9316
Cell 10, Slice 3	Nucleolus	7	3.2955	816.93	346.394	366	2128	0.609	2692.21	537540	2	12	1.8604	0.5375	0.8669		1442.97	715.84	2.01577
	Nucleus	8	30.7314	1375.83	595.605	212	3200	0.6521	42281.3	8442109	2	12	1.3306	0.7516	0.8702
	Cytoplasm	9	46.4728	1152.28	614.276	115	3200	0.8044	53549.6	10692003	2	12	1.099	0.9099	0.9329
																			Mean Cell 1-10	2.95347	52.5049	41.233	5.28484	0.78448
																			StDev	1.44444	14.6892	14.0967	3.56762	0.128829
35x35 µm2		Measurement #	Area	Mean	StDev	Min	Max	Circularity	Integrated Density	Raw Int Den	Channel	Slice	AR	Round	Solidity		Mean Intensity Nucleus	Mean Intensity Cytoplasm	Mean Nucleus/Mean Cytoplasm	Mean from 3 Slices	Area Nucleus	Area Cytoplasm		Roundness Nucleus		Circularity Nucleus
Cell 1 (upper), Slice 1	Nucleolus	1	6.4758	456.853	137.127	215	1410	0.8463	2958.51	590711	2	11	1.3293	0.7523	0.9653		986.584	760.716	1.29692	1.20649	42.4093	16.9417	7.27383	0.800433	Cell 1	0.755967
	Nucleus	2	39.9018	900.614	363.467	170	2493	0.7721	35936.1	7175188	2	11	1.2382	0.8077	0.941										Cell 2	0.699867
	Cytoplasm	3	55.4328	861.418	342.243	205	2493	0.7724	47750.8	9534170	2	11	1.0298	0.9711	0.9207										Cell 3	0.583367
Cell 1, Slice 2	Nucleolus	4	7.5727	460.317	160.31	184	1292	0.6101	3485.83	695999	2	12	2.1453	0.4661	0.8463		934.422	752.819	1.24123						Cell 4	0.616767
	Nucleus	5	44.4193	853.595	345.197	146	2567	0.7646	37916.1	7570530	2	12	1.2598	0.7938	0.9197										Cell 5	0.579533
	Cytoplasm	6	61.8335	825.214	337.725	133	2567	0.5732	51025.8	10188092	2	12	1.0536	0.9491	0.8761										Cell 6	0.871867
Cell 1, Slice 3	Nucleolus	7	7.773	423.797	140.923	188	1140	0.6767	3294.18	657733	2	13	1.7048	0.5866	0.8656		941.323	870.519	1.08134						Cell 7	0.803233
	Nucleus	8	42.9068	847.568	361.399	183	2209	0.7312	36366.4	7261113	2	13	1.2503	0.7998	0.8896										Cell 8	0.753867
	Cytoplasm	9	60.7867	854.318	335.168	165	2209	0.7002	51931.2	10368862	2	13	1.0348	0.9664	0.9141										Cell 9	0.7972
Cell2 (lower), Slice 1	Nucleolus	1	1.2271	597.143	118.611	347	1097	0.7487	732.726	146300	2	12	1.404	0.7122	0.8925		1198.61	876.315	1.36778	1.31973	30.8032	17.526	3.75463	0.844467	Cell 10	0.778567
	Nucleus	2	33.5912	1176.64	414.524	223	2650	0.6721	39524.7	7891703	2	12	1.089	0.9183	0.9052										Mean	0.724023
	Cytoplasm	3	50.5796	1075.77	405.347	191	2650	0.6564	54411.8	10864159	2	12	1.2281	0.8143	0.9118										StDev	0.0954578
Cell 2, Slice 2	Nucleolus	4	5.359	628.673	322.671	264	1957	0.3769	3369.04	672680	2	13	2.4145	0.4142	0.6501		1118.75	863.487	1.29562
	Nucleus	5	29.9651	1031.1	411.548	199	2590	0.7125	30897.1	6169072	2	13	1.2339	0.8104	0.908
	Cytoplasm	6	47.6547	968.882	374.54	216	2590	0.7321	46171.8	9218909	2	13	1.1696	0.855	0.9173
Cell 2, Slice 3	Nucleolus	7	4.6778	595.858	274.292	248	1817	0.3458	2787.32	556531	2	14	2.0322	0.4921	NaN		1006.34	776.627	1.29579
	Nucleus	8	28.8533	939.796	360.513	206	2271	0.715	27116.2	5414163	2	14	1.2426	0.8047	0.9071
	Cytoplasm	9	46.7532	877.324	339.569	151	2271	0.7639	41017.7	8189819	2	14	1.1057	0.9044	0.9118
Cell 3 (upper), Slice 1	Nucleolus	1	8.0585	642.736	292.383	197	1852	0.6937	5179.48	1034162	2	12	1.5029	0.6654	0.8759		892.186	444.115	2.00891	2.12243	48.2123	36.2824	8.1386	0.558767
	Nucleus	2	46.3125	848.781	403.748	104	2254	0.6074	39309.2	7848678	2	12	1.7695	0.5651	0.8775
	Cytoplasm	3	77.7351	685.204	415.672	90	2257	0.6117	53264.4	10635057	2	12	1.4109	0.7088	0.8573
Cell 3, Slice 2	Nucleolus	4	8.4541	616.479	305.433	215	2017	0.5994	5211.81	1040617	2	13	1.3775	0.7259	0.8717		881.048	395.56	2.22734
	Nucleus	5	48.9469	835.352	388.799	98	2236	0.5815	40887.9	8163895	2	13	1.7361	0.576	0.8444
	Cytoplasm	6	85.8537	646.295	392.477	82	2236	0.655	55486.8	11078782	2	13	1.2568	0.7957	0.8751
Cell 3, Slice 3	Nucleolus	7	7.9032	548.525	191.909	218	1473	0.7529	4335.12	865573	2	14	1.599	0.6254	NaN		843.988	396.046	2.13104
	Nucleus	8	49.3776	796.697	361.606	89	2548	0.5612	39339	7854635	2	14	1.8684	0.5352	0.831
	Cytoplasm	9	89.8954	616.115	367.723	79	2548	0.6938	55385.9	11058643	2	14	1.2411	0.8057	0.8776
Cell 4 (lower), Slice 1	Nucleolus	1	6.6511	454.706	232.316	155	1511	0.5773	3024.31	603850	2	13	1.0977	0.911	0.818		764.761	583.401	1.31087	1.27115	45.4394	16.3173	8.7797	0.654067
	Nucleus	2	45.7966	719.731	282.723	107	2011	0.7076	32961.3	6581219	2	13	1.5427	0.6482	0.8953
	Cytoplasm	3	61.6932	684.602	272.58	104	2011	0.8333	42235.3	8432933	2	13	1.2426	0.8048	0.9526
Cell 4, Slice 2	Nucleolus	4	9.551	378.6	181.097	125	1294	0.8287	3616	721990	2	14	1.3937	0.7175	0.9387		755.658	609.802	1.23919
	Nucleus	5	44.3542	674.464	277.106	125	2064	0.7248	29915.3	5973052	2	14	1.5973	0.6261	0.9014
	Cytoplasm	6	62.3093	655.831	262.882	105	2064	0.806	40864.4	8159198	2	14	1.3605	0.735	0.9409
Cell 4, Slice 3	Nucleolus	7	10.137	329.048	139.739	116	1054	0.8552	3335.55	665993	2	15	1.3351	0.749	0.9652		736.27	582.771	1.26339
	Nucleus	8	46.1673	646.856	278.451	116	1734	0.6944	29863.6	5962721	2	15	1.4538	0.6879	0.8824
	Cytoplasm	9	61.2675	631.061	264.399	101	1734	0.7478	38663.5	7719768	2	15	1.4377	0.6955	0.9276
Cell 5 (upper), Slice 1	Nucleolus	1	3.8965	454.112	164.815	114	1322	0.792	1769.46	353299	2	8	1.499	0.6671	0.9191		1454.45	982.698	1.48005	1.40119	21.2138	22.8432	3.4975	0.616733
	Nucleus	2	21.2305	1270.85	809.741	101	4095	0.5501	26980.8	5387134	2	8	1.7502	0.5713	0.8666
	Cytoplasm	3	48.1406	1109.78	621.887	107	4095	0.4262	53425.3	10667185	2	8	1.4574	0.6862	0.74
Cell 5, Slice 2	Nucleolus	4	3.591	379.848	154.936	102	1086	0.6145	1364.04	272351	2	9	1.4833	0.6742	0.8607		1509.49	973.986	1.54981
	Nucleus	5	21.1955	1318.11	795.573	102	3531	0.6389	27937.9	5578225	2	9	1.5772	0.6341	0.8902
	Cytoplasm	6	43.4427	1141.88	613.562	84	3531	0.5708	49606.3	9904666	2	9	1.4113	0.7085	0.8519
Cell 5, Slice 3	Nucleolus	7	3.005	406.445	161.428	109	1019	0.516	1221.38	243867	2	10	2.0759	0.4817	0.7984		1341.15	1142.67	1.1737
	Nucleus	8	21.2155	1208.76	778.442	107	3285	0.5496	25644.4	5120305	2	10	1.5508	0.6448	0.7994
	Cytoplasm	9	40.5879	1177.22	576.439	154	3285	0.5815	47780.7	9540156	2	10	1.2905	0.7749	0.861
Cell 6 (lower), Slice 1	Nucleolus	1	7.798	509.868	275.376	161	1616	0.7184	3975.97	793864	2	10	1.6125	0.6202	0.9354		920.058	523.136	1.75874	1.84821	55.2525	25.5244	8.80973	0.9211
	Nucleus	2	52.2174	858.802	395.644	76	2365	0.8537	44844.4	8953869	2	10	1.1304	0.8846	0.9517
	Cytoplasm	3	73.4529	761.759	392.733	77	2365	0.8414	55953.4	11171960	2	10	1.0123	0.9879	0.9521
Cell 6, Slice 2	Nucleolus	4	6.7363	547.309	233.059	208	1719	0.7946	3686.82	736131	2	11	1.4939	0.6694	0.9184		868.114	472.409	1.83763
	Nucleus	5	54.4511	828.426	355.373	203	2243	0.8803	45108.7	9006647	2	11	1.0585	0.9448	0.9659
	Cytoplasm	6	79.2276	717.091	366.123	79	2243	0.8111	56813.4	11343657	2	11	1.1337	0.882	0.9529
Cell 6, Slice 3	Nucleolus	7	11.8949	631.017	225.272	207	1783	0.3841	7505.89	1498666	2	12	2.4151	0.4141	0.7124		871.924	447.537	1.94827
	Nucleus	8	59.0889	823.428	337.842	159	2416	0.8816	48655.5	9714806	2	12	1.0707	0.9339	0.9634
	Cytoplasm	9	89.65	695.289	358.001	72	2416	0.8368	62332.7	12445672	2	12	1.1245	0.8893	0.9469
Cell 7 (upper), Slice 1	Nucleolus	1	4.9082	376.415	113.841	198	863	0.7661	1847.53	368887	2	11	1.8745	0.5335	0.9342		445.448	285.932	1.55788	1.49274	27.0035	14.2756	6.56933	0.7623
	Nucleus	2	24.516	431.627	141.433	166	1158	0.7926	10581.8	2112813	2	11	1.3505	0.7405	0.9317
	Cytoplasm	3	36.9819	382.516	145.826	118	1158	0.7485	14146.2	2824500	2	11	1.3258	0.7543	0.92
Cell 7, Slice 2	Nucleolus	4	7.7079	329.983	115.826	167	830	0.7753	2543.48	507844	2	12	1.7146	0.5832	0.939		465.071	298.313	1.559
	Nucleus	5	27.2256	426.827	157.513	159	1145	0.8654	11620.6	2320231	2	12	1.2132	0.8242	0.9592
	Cytoplasm	6	41.2741	383.084	152.075	133	1145	0.688	15811.5	3156999	2	12	1.3078	0.7646	0.9199
Cell 7, Slice 3	Nucleolus	7	7.0919	303.838	110.317	170	840	0.7681	2154.78	430234	2	13	1.9501	0.5128	0.9532		439.42	322.784	1.36134
	Nucleus	8	29.269	406.568	156.854	149	972	0.8238	11899.8	2375983	2	13	1.3847	0.7222	0.9549
	Cytoplasm	9	45.5813	376.584	150.37	125	972	0.7173	17165.2	3427291	2	13	1.247	0.8019	0.9261
Cell 8 (lower), Slice 1	Nucleolus	1	5.3439	318.949	131.508	162	889	0.7646	1704.44	340318	2	13	1.5846	0.6311	0.9335		509.514	331.694	1.5361	1.47264	27.9468	25.4977	4.60937	0.706433
	Nucleus	2	27.8817	472.991	153.693	162	947	0.7205	13187.8	2633141	2	13	1.4613	0.6843	0.9141
	Cytoplasm	3	54.6364	403.799	150.951	126	947	0.7953	22062.2	4405047	2	13	1.1131	0.8984	0.9344
Cell 8, Slice 2	Nucleolus	4	4.4424	281.307	97.0346	165	801	0.6769	1249.69	249519	2	14	1.3668	0.7316	0.8476		495.159	340.477	1.45431
	Nucleus	5	27.6212	460.765	159.387	165	1074	0.7354	12726.9	2541117	2	14	1.3375	0.7477	0.909
	Cytoplasm	6	53.9753	402.033	147.147	132	1074	0.7619	21699.8	4332706	2	14	1.0983	0.9105	0.9299
Cell 8, Slice 3	Nucleolus	7	4.0418	291.295	108.625	166	732	0.8726	1177.35	235075	2	15	1.3024	0.7678	0.9444		488.637	342.3	1.42751
	Nucleus	8	28.3374	460.489	161.695	166	1046	0.8057	13049.1	2605449	2	15	1.455	0.6873	0.9284
	Cytoplasm	9	51.7216	407.055	149.887	123	1046	0.7637	21053.5	4203652	2	15	1.1393	0.8778	0.9296
Cell 9 (upper), Slice 1	Nucleolus	1	6.4258	462.751	226.234	141	1412	0.8188	2973.53	593710	2	13	1.4874	0.6723	0.9458		737.331	477.57	1.54392	1.48646	29.244	10.778	6.57267	0.7754
	Nucleus	2	27.5812	673.36	325.816	105	2205	0.8663	18572	3708194	2	13	1.2295	0.8133	0.9511
	Cytoplasm	3	36.4961	625.534	312.033	86	2205	0.7737	22829.5	4558267	2	13	1.3204	0.7574	0.9329
Cell 9, Slice 2	Nucleolus	4	6.601	418.062	226.374	87	1588	0.7833	2759.65	551006	2	14	1.6354	0.6115	0.9492		731.279	465.349	1.57146
	Nucleus	5	29.7398	661.759	345.579	73	1901	0.8371	19680.6	3929527	2	14	1.2883	0.7762	0.9546
	Cytoplasm	6	41.0637	607.596	323.171	65	1901	0.7025	24950.1	4981676	2	14	1.2889	0.7759	0.9194
Cell 9, Slice 3	Nucleolus	7	6.6912	399.295	232.839	106	1608	0.7449	2671.76	533458	2	15	1.7786	0.5622	0.9258		737.046	548.405	1.34398
	Nucleus	8	30.4109	662.732	335.706	68	1683	0.6882	20154.3	4024108	2	15	1.3574	0.7367	0.9022
	Cytoplasm	9	42.5061	630.199	307.948	56	1683	0.6977	26787.3	5348502	2	15	1.2642	0.791	0.9223
Cell 10 (lower right), Slice 1	Nucleolus	1	4.9082	600.144	319.913	168	1731	0.5562	2945.63	588141	2	13	1.6236	0.6159	0.7741		843.61	527.564	1.59907	1.58834	27.4576	23.9701	4.80637	0.742533
	Nucleus	2	28.4376	801.59	313.868	168	1984	0.8187	22795.3	4551425	2	13	1.3035	0.7672	0.938
	Cytoplasm	3	50.82	680.901	316.201	35	1984	0.6875	34603.4	6909101	2	13	1.0368	0.9645	0.9179
Cell 10, Slice 2	Nucleolus	4	4.6478	466.784	258.065	104	1768	0.5936	2169.51	433176	2	14	1.7502	0.5714	0.8605		864.875	541.39	1.59751
	Nucleus	5	27.1554	796.738	333.294	104	1966	0.7367	21635.8	4319913	2	14	1.3739	0.7278	0.9183
	Cytoplasm	6	52.4127	673.688	321.284	54	1966	0.7074	35309.8	7050144	2	14	1.0632	0.9405	0.9141
Cell 10, Slice 3	Nucleolus	7	4.8631	379.745	199.966	117	1273	0.8595	1846.75	368732	2	15	1.2095	0.8268	0.9538		869.425	554.328	1.56843
	Nucleus	8	26.7798	780.501	349.541	117	2080	0.7803	20901.7	4173340	2	15	1.365	0.7326	0.9277
	Cytoplasm	9	51.0504	672.973	321.535	56	2080	0.7505	34355.6	6859613	2	15	1.1065	0.9038	0.9169
																			Mean Cell 1-10	1.52094	35.4982	20.9956	6.28117	0.738223
																			StDev	0.27766	11.3407	7.35333	2.00947	0.108341
															small	large
														Mean	2.95347	1.52094
														StDev	1.44444	0.27766

## Sheet: Exp 5 (17.01.17)  
15x15 µm2		Measurement #	Area	Mean	StDev	Min	Max	Circularity	Integrated Density	Raw Int Den	Channel	Slice	AR	Round	Solidity		Mean Intensity Nucleus	Mean Intensity Cytoplasm	Mean Nucleus/Mean Cytoplasm	Mean from 3 Slices	Area Nucleus Mittelwert	Area Cytoplasm Mittelwert	Area Nucleolus	Roundness Nucleus		Circularity Nucleus
Cell 1 (upper), Slice 1	Nucleolus	1	7.3974	441.108	96.1938	200	803	0.6078	3263.04	651516	2	10	1.1049	0.905	0.8169		416.188	219.725	1.89413	1.83059	68.8569	26.6196	9.21543	0.926033	Cell 1	0.536033
	Nucleus	2	65.2893	419.012	135.371	93	1251	0.5362	27357	5462239	2	10	1.0674	0.9369	0.777										Cell 2	0.4564
	Cytoplasm	3	94.7636	357.028	154.456	88	1251	0.6507	33833.2	6755321	2	10	1.0298	0.971	0.8375										Cell 3	0.751667
Cell 1, Slice 2	Nucleolus	4	9.2505	436.292	95.6841	168	827	0.4933	4035.91	805831	2	11	1.7365	0.5759	0.765		404.259	228.372	1.77018						Cell 4	0.6624
	Nucleus	5	70.1023	408.486	135.312	92	1021	0.5357	28635.8	5717580	2	11	1.1235	0.8901	0.7715										Cell 5	0.497333
	Cytoplasm	6	94.7686	361.606	149.568	73	1021	0.7538	34268.9	6842312	2	11	1.0215	0.9789	0.9019										Cell 6	0.4753
Cell 1, Slice 3	Nucleolus	7	10.9984	414.847	93.6234	216	876	0.4513	4562.66	911004	2	12	2.0404	0.4901	0.7771		392.333	214.687	1.82747						Cell 7	0.548433
	Nucleus	8	71.1791	395.812	125.366	81	1103	0.5362	28173.6	5625282	2	12	1.0514	0.9511	0.7738										Cell 8	0.4536
	Cytoplasm	9	96.8972	347.739	141.845	78	1103	0.7873	33694.9	6727703	2	12	1.034	0.9671	0.9154										Cell 9	0.4866
Cell2 (lower), Slice 1	Nucleolus	1	5.369	459.043	132.12	187	939	0.3272	2464.59	492094	2	10	2.8471	0.3512	0.5969		470.455	184.69	2.54728	2.44838	65.5547	56.6498	6.51593	0.857633	Cell 10	0.649267
	Nucleus	2	63.1106	469.484	177.996	111	1173	0.4713	29629.4	5915970	2	10	1.2092	0.827	0.7032										Mean	0.551703
	Cytoplasm	3	122.43	331.497	197.898	78	1173	0.669	40585.1	8103435	2	10	1.1321	0.8833	0.8444										StDev	0.0968261
Cell 2, Slice 2	Nucleolus	4	6.4308	460.925	112.727	192	813	0.4918	2964.1	591828	2	11	2.2327	0.4479	0.7737		472.701	190.208	2.48518
	Nucleus	5	66.2158	471.557	165.359	101	1580	0.445	31224.5	6234455	2	11	1.1317	0.8837	0.685
	Cytoplasm	6	122.44	342.362	193.139	73	1580	0.6926	41918.8	8369728	2	11	1.1053	0.9047	0.8603
Cell 2, Slice 3	Nucleolus	7	7.748	471.786	103.356	191	858	0.2595	3655.38	729853	2	12	1.3846	0.7222	0.4926		457.22	197.7	2.31269
	Nucleus	8	67.3377	458.896	145.809	122	1311	0.4529	30901	6169856	2	12	1.1598	0.8622	0.6856
	Cytoplasm	9	121.744	342.17	178.163	60	1311	0.715	41657.1	8317472	2	12	1.1166	0.8955	0.8756
Cell 3 (left), Slice 1	Nucleolus	1	6.0952	819.309	214.688	307	1673	0.4381	4993.85	997099	2	14	3.2	0.3125	0.7396		943.11	395.443	2.38495	2.27371	49.7232	89.6667	4.01003	0.7189
	Nucleus	2	47.6898	927.287	292.927	269	2291	0.7414	44222.1	8829628	2	14	1.3584	0.7362	0.9138
	Cytoplasm	3	138.191	578.982	341.374	107	2291	0.5142	80010.3	15975279	2	14	1.6465	0.6073	0.7841
Cell 3, Slice 2	Nucleolus	4	2.8147	887.829	232.133	421	1822	0.6446	2498.98	498960	2	15	2.2216	0.4501	0.9079		880.58	395.458	2.22674
	Nucleus	5	51.8017	880.974	292.716	199	2277	0.739	45635.9	9111915	2	15	1.4719	0.6794	0.9104
	Cytoplasm	6	140.49	574.478	331.067	105	2277	0.5601	80708.5	16114678	2	15	1.5673	0.638	0.814
Cell 3, Slice 3	Nucleolus	7	3.1202	763.962	221.597	317	1702	0.6117	2383.73	475948	2	16	1.945	0.5141	0.8465		852.226	385.721	2.20943
	Nucleus	8	49.6781	846.682	278.929	171	2235	0.7746	42061.6	8398239	2	16	1.3493	0.7411	0.9489
	Cytoplasm	9	139.488	549.89	309.364	108	2235	0.5772	76703.3	15314997	2	16	1.4965	0.6682	0.7873
Cell 4 (right), Slice 1	Nucleolus	1	9.0001	922.815	203.454	461	1881	0.5562	8305.39	1658298	2	4	1.6996	0.5884	0.9035		998.309	570.234	1.7507	1.77601	92.5782	61.0272	12.1587	0.837067
	Nucleus	2	85.7084	990.381	272.525	290	2255	0.4736	84884	16948387	2	4	1.2349	0.8098	0.743
	Cytoplasm	3	151.559	807.833	330.169	133	2255	0.7676	122434	24445825	2	4	1.0893	0.918	0.9176
Cell 4, Slice 2	Nucleolus	4	14.1437	899.042	211.952	322	1937	0.5176	12715.8	2538895	2	5	2.9121	0.3434	0.8906		1025.86	562.684	1.82316
	Nucleus	5	91.2527	1006.21	284.058	256	2469	0.476	91819.1	18333092	2	5	1.1698	0.8549	0.7531
	Cytoplasm	6	154.684	824.332	340.522	127	2469	0.7701	127511	25459489	2	5	1.1334	0.8823	0.9204
Cell 4, Slice 3	Nucleolus	7	13.3323	790.705	189.601	332	1708	0.5041	10541.9	2104857	2	6	2.6516	0.3771	0.8443		989.448	564.057	1.75416
	Nucleus	8	100.774	963.154	311.229	204	2327	0.4287	97060.5	19379625	2	6	1.1813	0.8465	0.7461
	Cytoplasm	9	154.574	824.247	344.457	127	2327	0.767	127407	25438733	2	6	1.0482	0.954	0.9264
Cell 5 (upper) Slice 1	Nucleolus	1	4.1419	993.245	238.061	513	2123	0.947	4113.95	821414	2	10	1.0946	0.9136	0.9611		1163.51	628.827	1.85028	1.96095	60.7617	28.7231	7.73293	0.7782
	Nucleus	2	58.3176	1151.41	432.95	85	2822	0.5045	67147.7	13407068	2	10	1.2069	0.8286	0.7348
	Cytoplasm	3	83.9204	991.98	490.621	76	2822	0.5701	83247.4	16621624	2	10	1.2077	0.828	0.7728
Cell 5, Slice 2	Nucleolus	4	12.5911	1036.19	331.703	318	2388	0.4119	13046.7	2604971	2	11	2.8326	0.353	0.7043		1187.29	598.524	1.9837
	Nucleus	5	61.5129	1156.36	417.74	127	2998	0.51	71131.3	14202445	2	11	1.2614	0.7928	0.7453
	Cytoplasm	6	89.9105	980.174	489.638	77	2998	0.6567	88127.9	17596088	2	11	1.2786	0.7821	0.8221
Cell 5, Slice 3	Nucleolus	7	6.4658	667.182	214.053	252	1986	0.7299	4313.88	861332	2	12	1.2396	0.8067	0.9066		1171.76	571.903	2.04887
	Nucleus	8	62.4545	1119.52	425.928	142	2843	0.4775	69919	13960400	2	12	1.402	0.7132	0.7221
	Cytoplasm	9	94.6233	933.347	486.734	72	2843	0.6705	88316.4	17633729	2	12	1.2505	0.7997	0.8342
Cell 6 (lower), Slice 1	Nucleolus	1	10.3022	644.903	201.295	186	1870	0.544	6643.95	1326566	2	15	1.2386	0.8073	0.7945		652.702	280.919	2.32345	2.4119	109.75	65.5831	12.4442	0.8608
	Nucleus	2	106.999	651.952	268.456	83	2174	0.4453	69758.2	13928294	2	15	1.1568	0.8645	0.7796
	Cytoplasm	3	172.814	510.646	296.163	62	2174	0.7916	88246.9	17619845	2	15	1.011	0.9891	0.9534
Cell 6, Slice 2	Nucleolus	4	13.117	552.223	180.251	174	1431	0.9126	7243.48	1446272	2	16	1.1746	0.8514	0.9655		650.82	267.434	2.43357
	Nucleus	5	108.031	638.848	253.371	82	1840	0.4875	69015.3	13779963	2	16	1.184	0.8446	0.7827
	Cytoplasm	6	174.177	497.799	285.985	70	1840	0.8026	86704.9	17311964	2	16	1.0385	0.963	0.9547
Cell 6, Slice 3	Nucleolus	7	13.9133	499.105	172.968	157	1689	0.9292	6944.19	1386514	2	17	1.1553	0.8656	0.9727		621.966	250.928	2.47867
	Nucleus	8	114.221	607	249.207	76	1931	0.4931	69332.2	13843241	2	17	1.1451	0.8733	0.7988
	Cytoplasm	9	179.01	478.128	277.946	61	1931	0.7997	85589.4	17089244	2	17	1.0437	0.9581	0.9538
Cell 7 (middle left, Slice 1	Nucleolus	1	7.0518	285.913	89.9211	121	650	0.5926	2016.2	402566	2	48	1.5893	0.6292	0.8872		363.411	209.589	1.73392	1.76818	106.213	56.9236	10.7981	0.943967
	Nucleus	2	90.9823	357.405	137.49	115	1530	0.469	32517.5	6492615	2	48	1.0238	0.9767	0.749
	Cytoplasm	3	168.191	289.549	140.564	100	1530	0.8225	48699.7	9723645	2	48	1.1745	0.8515	0.9431
Cell 7, Slice 2	Nucleolus	4	12.0001	353.265	108.469	144	912	0.7173	4239.21	846423	2	54	1.6962	0.5896	0.9031		363.402	182.138	1.9952
	Nucleus	5	111.436	362.31	121.178	102	1446	0.5591	40374.6	8061401	2	54	1.046	0.956	0.8113
	Cytoplasm	6	161.375	306.555	134.134	101	1446	0.7277	49470.3	9877496	2	54	1.3414	0.7455	0.9025
Cell 7, Slice 3	Nucleolus	7	13.3423	336.395	105.03	133	892	0.7493	4488.29	896156	2	55	1.6985	0.5887	0.9035		312.075	198.09	1.57542
	Nucleus	8	116.219	314.867	109.976	101	1185	0.5805	36593.7	7306499	2	55	1.1121	0.8992	0.8348
	Cytoplasm	9	159.843	282.997	114.696	100	1185	0.7964	45235	9031862	2	55	1.1071	0.9032	0.9356
Cell 8 (middle right), Slice 1	Nucleolus	No nucleolus present															852.127	448.461	1.90011	1.71909	35.2056	48.3826	No nucleolus present	0.425167
	Nucleus	1	34.8984	852.127	256.23	184	2054	0.5057	29737.9	5937620	2	39	2.2532	0.4438	0.7241
	Cytoplasm	2	94.1225	598.131	302.611	110	2054	0.7803	56297.6	11240672	2	39	1.0949	0.9133	0.9095
Cell 8, Slice 2	Nucleolus																796.546	467.773	1.70285
	Nucleus	3	33.8867	796.545	252.269	162	1898	0.4263	26992.3	5389427	2	40	2.5319	0.395	0.7105
	Cytoplasm	4	83.059	601.907	275.27	117	1898	0.8087	49993.8	9982026	2	40	1.0315	0.9694	0.9222
Cell 8, Slice 3	Nucleolus																716.265	460.823	1.55432
	Nucleus	5	36.8316	716.264	234.868	158	1823	0.4288	26381.2	5267406	2	41	2.2897	0.4367	0.6843
	Cytoplasm	6	73.5831	588.683	245.251	111	1823	0.853	43317.1	8648925	2	41	1.2679	0.7887	0.942
Cell 9, Slice 1	Nucleolus	1	4.4124	409.135	130.566	163	1245	0.3706	1805.26	360448	2	52	1.9693	0.5078	0.6487		364.923	213.413	1.70994	1.81959	72.5464	45.0253	4.9299	0.924033
	Nucleus	2	66.4212	367.861	142.733	111	1369	0.5146	24433.7	4878566	2	52	1.1837	0.8448	0.7398
	Cytoplasm	3	114.807	302.768	142.762	102	1369	0.7339	34759.9	6940344	2	52	1.1755	0.8507	0.8792
Cell 9, Slice 2	Nucleolus	4	5.1085	402.268	129.658	144	1492	0.3012	2055	410313	2	53	2.105	0.4751	0.6104		411.845	224.713	1.83276
	Nucleus	5	71.8803	411.164	156.835	118	1492	0.4798	29554.6	5901029	2	53	1.0433	0.9585	0.7181
	Cytoplasm	6	116.951	339.31	164.523	100	1492	0.6942	39682.5	7923219	2	53	1.0936	0.9144	0.8557
Cell 9, Slice 3	Nucleolus	7	5.2688	384.28	111.884	150	1111	0.4906	2024.7	404263	2	54	1.7854	0.5601	0.7801		430.517	224.689	1.91606
	Nucleus	8	79.3378	427.447	167.184	115	1424	0.4654	33912.7	6771190	2	54	1.0322	0.9688	0.7102
	Cytoplasm	9	120.957	357.681	176.292	99	1424	0.6874	43264.2	8638355	2	54	1.0582	0.945	0.8528
Cell 10 (middle), Slice 1	Nucleolus	1	5.7246	552.535	140.193	236	1128	0.8415	3163.03	631547	2	9	1.3491	0.7412	0.9388		684.879	463.72	1.47692	1.40405	45.5479	23.6779	5.51923	0.736967
	Nucleus	2	43.598	667.502	217.905	143	1660	0.6299	29101.7	5810605	2	9	1.356	0.7375	0.867
	Cytoplasm	3	67.8085	594.743	244.637	102	1660	0.8276	40328.6	8052226	2	9	1.3649	0.7327	0.9704
Cell 10, Slice 2	Nucleolus	4	5.9249	514.785	152.67	190	1425	0.7383	3050.06	608991	2	10	1.3436	0.7443	0.9044		632.864	462.829	1.36738
	Nucleus	5	47.3593	618.093	225.672	114	1767	0.6519	29272.4	5844685	2	10	1.3177	0.7589	0.8463
	Cytoplasm	6	68.9854	569.419	234.082	102	1767	0.8684	39281.6	7843172	2	10	1.2877	0.7766	0.9633
Cell 10, Slice 3	Nucleolus	7	4.9082	485.506	135.404	201	1008	0.6778	2382.97	475796	2	11	1.1523	0.8678	0.9163		594.251	434.443	1.36785
	Nucleus	8	45.6865	582.569	208.118	101	1755	0.666	26615.5	5314198	2	11	1.3997	0.7145	0.8636
	Cytoplasm	9	70.8836	529.914	228.798	102	1755	0.9314	37562.2	7499873	2	11	1.1901	0.8402	0.9833
																			Mean Cell 1-10	1.94125	70.6738	50.2279	8.14716	0.800877
																			StDev	0.335303	25.2307	20.4099	3.93939	0.153444
35x35 µm2		Measurement #	Area	Mean	StDev	Min	Max	Circularity	Integrated Density	Raw Int Den	Channel	Slice	AR	Round	Solidity		Mean Intensity Nucleus	Mean Intensity Cytoplasm	Mean Nucleus/Mean Cytoplasm	Mean from 3 Slices	Area Nucleus	Area Cytoplasm		Roundness Nucleus		Circularity Nucleus
Cell 1 (left), Slice 1	Nucleolus	1	9.7513	452.372	125.169	203	1001	0.777	4411.22	880768	2	21	1.7102	0.5847	0.9258		736.43	632.921	1.16354	1.13307	47.2941	35.7565	11.6779	0.836567	Cell 1	0.8072
	Nucleus	2	48.7165	679.572	204.912	203	1390	0.8125	33106.4	6610192	2	21	1.1971	0.8353	0.9311										Cell 2	0.821333
	Cytoplasm	3	82.0774	660.611	204.654	131	1541	0.8647	54221.2	10826090	2	21	1.15	0.8696	0.9589										Cell 3	0.6952
Cell 1, Slice 2	Nucleolus	4	12.4959	437.165	166.604	177	1371	0.7779	5462.78	1090727	2	22	1.4197	0.7044	0.9088		706.486	634.499	1.11345						Cell 4	0.759767
	Nucleus	5	48.4811	637.069	220.791	177	1644	0.8349	30885.8	6166827	2	22	1.1702	0.8546	0.9668										Cell 5	0.763867
	Cytoplasm	6	82.3228	636.013	213.749	128	1644	0.8831	52358.4	10454148	2	22	1.0832	0.9232	0.9621										Cell 6	0.8051
Cell 1, Slice 3	Nucleolus	7	12.7864	358.449	109.437	168	1097	0.8078	4583.27	915121	2	23	1.5119	0.6614	0.9195		699.463	623.294	1.1222						Cell 7	0.873433
	Nucleus	8	44.6848	601.884	230.666	168	1570	0.7742	26895	5370006	2	23	1.2197	0.8198	0.9053										Cell 8	0.917967
	Cytoplasm	9	84.7518	612.005	220.345	130	1570	0.8851	51868.6	10356355	2	23	1.073	0.932	0.9649										Cell 9	0.884967
Cell2 (right), Slice 1	Nucleolus	1	1.7079	930.437	255.697	459	1742	0.8691	1589.05	317279	2	17	1.4699	0.6803	0.9472		1201.28	915.177	1.31262	1.31645	29.1721	27.9017	2.13527	0.822333	Cell 10	0.801267
	Nucleus	2	30.8316	1186.27	315.091	453	2332	0.8706	36574.7	7302708	2	17	1.2007	0.8328	0.9594										Mean	0.81301
	Cytoplasm	3	60.8118	1052.62	407.403	194	2332	0.8882	64011.9	12780965	2	17	1.0254	0.9752	0.9671										StDev	0.0626716
Cell 2, Slice 2	Nucleolus	4	2.389	809.289	298.633	326	2165	0.7314	1933.39	386031	2	18	1.4594	0.6852	0.9147		1271.63	946.476	1.34354
	Nucleus	5	27.8616	1231.99	332.418	319	2444	0.7952	34325.1	6853538	2	18	1.2804	0.781	0.9422
	Cytoplasm	6	58.0772	1083.45	394.732	204	2444	0.845	62923.5	12563637	2	18	1.0512	0.9513	0.9539
Cell 2, Slice 3	Nucleolus	7	2.3089	660.278	228.418	338	1393	0.7949	1524.49	304388	2	19	1.5971	0.6261	0.9102		1269.48	981.666	1.29319
	Nucleus	8	28.8232	1220.68	347.489	202	2174	0.7982	35183.9	7025007	2	19	1.1721	0.8532	0.947
	Cytoplasm	9	52.3326	1113.31	373.714	212	2174	0.8075	58262.3	11632960	2	19	1.0845	0.9221	0.9464
Cell 3 (upper), Slice 1	Nucleolus	1	0.4157	651.06	227.496	324	1421	0.7295	270.643	54038	2	12	1.23	0.813	0.9022		1195.14	916.509	1.30401	1.34584	17.6362	14.7413	2.87647	0.8808
	Nucleus	2	17.2939	1182.06	293.879	324	2285	0.6881	20442.4	4081641	2	12	1.1363	0.8801	0.8903
	Cytoplasm	3	33.6062	1053.16	320.621	204	2285	0.7904	35392.8	7066711	2	12	1.1323	0.8832	0.9398
Cell 3, Slice 2	Nucleolus	4	4.3723	1090.02	232.17	365	1954	0.2684	4765.91	951587	2	13	1.5672	0.6381	0.5698		1153.8	870.64	1.32524
	Nucleus	5	16.7831	1137.19	318.239	298	2390	0.7036	19085.5	3810722	2	13	1.0941	0.914	0.8998
	Cytoplasm	6	31.7982	1011.32	324.966	165	2390	0.7812	32158.3	6420897	2	13	1.1746	0.8513	0.944
Cell 3, Slice 3	Nucleolus	7	3.8414	909.012	229.685	437	1725	0.2825	3491.9	697212	2	14	1.4413	0.6938	0.5895		1107.02	786.076	1.40828
	Nucleus	8	18.8315	1066.63	331.462	213	2315	0.6939	20086.2	4010521	2	14	1.1788	0.8483	0.8984
	Cytoplasm	9	31.7281	952.592	323.909	209	2315	0.7968	30223.9	6034670	2	14	1.1118	0.8994	0.9379
Cell 4 (lower left), Slice 1	Nucleolus	1	7.197	445.262	184.598	166	1380	0.6999	3204.57	639841	2	11	1.9319	0.5176	0.9334		895.824	881.726	1.01599	1.06287	30.0336	13.2972	4.31887	0.8658
	Nucleus	2	30.0102	787.771	325.119	166	1722	0.8818	23641.2	4720323	2	11	1.1376	0.879	0.9601
	Cytoplasm	3	40.643	812.351	303.223	166	1722	0.853	33016.4	6592229	2	11	1.0641	0.9397	0.957
Cell 4, Slice 2	Nucleolus	4	2.8898	375.4	132.615	189	913	0.9199	1084.85	216606	2	12	1.2529	0.7981	0.9697		881.121	832.942	1.05784
	Nucleus	5	30.0603	832.504	293.033	189	1733	0.8864	25025.3	4996691	2	12	1.1913	0.8394	0.9653
	Cytoplasm	6	43.3776	832.639	276.081	189	1733	0.8307	36117.9	7211486	2	12	1.0474	0.9547	0.9497
Cell 4, Slice 3	Nucleolus	7	2.8698	441.461	212.297	169	1182	0.8265	1266.91	252957	2	13	1.2808	0.7808	0.9606		905.023	811.847	1.11477
	Nucleus	8	30.0303	860.725	271.375	169	1759	0.8764	25847.8	5160904	2	13	1.1377	0.879	0.9587
	Cytoplasm	9	45.9719	843.774	256.434	169	1759	0.8535	38789.9	7745001	2	13	1.0794	0.9264	0.9565
Cell 5 (lower right), Slice 1	Nucleolus	1	2.7797	418.651	173.021	190	1310	0.8889	1163.7	232351	2	7	1.1513	0.8686	0.9415		1141.19	792.175	1.44057	1.52287	27.3391	18.758	2.7246	0.835867
	Nucleus	2	27.461	1068.05	403.747	171	2143	0.7987	29329.7	5856118	2	7	1.2974	0.7708	0.9439
	Cytoplasm	3	45.6814	958.013	375.921	166	2143	0.7768	43763.4	8738037	2	7	1.4839	0.6739	0.9538
Cell 5, Slice 2	Nucleolus	4	2.5443	465.342	210.319	172	1567	0.9035	1183.95	236394	2	8	1.1313	0.884	0.9486		1174.74	779.826	1.50642
	Nucleus	5	26.905	1107.66	385.8	172	2349	0.7505	29801.6	5950336	2	8	1.206	0.8292	0.9416
	Cytoplasm	6	44.5646	977.749	373.512	129	2349	0.7282	43573	8700009	2	8	1.351	0.7402	0.9008
Cell 5, Slice 3	Nucleolus	7	2.8498	716.756	435.438	196	2007	0.904	2042.59	407834	2	9	1.1377	0.879	0.9452		1143	704.855	1.62161
	Nucleus	8	27.6513	1099.07	385.709	196	2304	0.7424	30390.8	6067981	2	9	1.1018	0.9076	0.9332
	Cytoplasm	9	48.0454	931.736	390.171	166	2304	0.6575	44765.6	8938147	2	9	1.2475	0.8016	0.8756
Cell 6 (upper ), Slice 1	Nucleolus	No nucleolus present															812.504	768.729	1.05694	1.16982	30.2389	26.2656	No nucleolus present	0.866067
	Nucleus	1	28.5478	812.505	256.813	126	2881	0.8605	23195.2	4631278	2	14	1.2652	0.7904	0.9441
	Cytoplasm	2	58.0772	790.247	256.38	136	2881	0.7731	45895.3	9163702	2	14	1.1641	0.859	0.9029
Cell 6, Slice 2	Nucleolus																848.07	701.36	1.20918
	Nucleus	3	30.5311	848.07	222.28	290	2236	0.8151	25892.5	5169835	2	15	1.1293	0.8855	0.9331
	Cytoplasm	4	56.3844	780.801	242.879	125	2236	0.8075	44025	8790262	2	15	1.2903	0.775	0.9191
Cell 6, Slice 3	Nucleolus																853.612	686.548	1.24334
	Nucleus	5	31.6379	853.611	204.56	256	1702	0.7397	27006.5	5392261	2	16	1.0843	0.9223	0.9055
	Cytoplasm	6	55.0521	782.558	217	183	1702	0.8576	43081.5	8601877	2	16	1.2522	0.7986	0.9535
Cell 7 (middle), Slice 1	Nucleolus	1	1.6528	821.606	191.199	489	1453	0.8305	1357.92	271130	2	14	1.0595	0.9439	0.9141		1001.79	572.47	1.74994	1.85564	27.9384	34.7815	2.62607	0.871167
	Nucleus	2	23.1287	988.913	304.914	188	1935	0.6968	22872.3	4566800	2	14	1.0872	0.9198	0.8779
	Cytoplasm	3	59.159	735.282	324.514	101	1935	0.6726	43498.5	8685149	2	14	1.4049	0.7118	0.8944
Cell 7, Slice 2	Nucleolus	4	3.4658	624.568	197.891	281	1764	0.7381	2164.63	432201	2	15	1.6787	0.5957	0.9159		993.247	526.272	1.88733
	Nucleus	5	28.5979	948.568	317.6	281	2059	0.8306	27127	5416324	2	15	1.1452	0.8732	0.9379
	Cytoplasm	6	63.9921	714.994	334.038	107	2059	0.7305	45754	9135483	2	15	1.5067	0.6637	0.9239
Cell 7, Slice 3	Nucleolus	7	2.7596	517.142	114.657	236	1134	0.8379	1427.11	284945	2	16	1.6456	0.6077	0.9525		958.4	496.669	1.92965
	Nucleus	8	32.0887	920.452	340.056	236	2235	0.8513	29536.1	5897339	2	16	1.2188	0.8205	0.9428
	Cytoplasm	9	65.0088	705.851	349.826	104	2235	0.7862	45886.5	9161948	2	16	1.5226	0.6568	0.9498
Cell 8 (lower), Slice 1	Nucleolus	1	3.2605	403.31	140.78	191	1115	0.8025	1314.98	262555	2	10	1.17	0.8547	0.8973		806.058	683.84	1.17872	1.17266	28.2256	12.9199	2.92493	0.958067
	Nucleus	2	26.6897	756.857	238.949	191	1633	0.9384	20200.3	4033292	2	10	1.0293	0.9715	0.9689
	Cytoplasm	3	40.1121	732.423	252.389	113	1716	0.9247	29379	5865975	2	10	1.056	0.947	0.9662
Cell 8, Slice 2	Nucleolus	4	2.9099	418.291	177.857	190	974	0.7979	1217.17	243027	2	11	1.8935	0.5281	0.9525		794.103	657.074	1.20854
	Nucleus	5	28.4226	755.628	239.236	190	1663	0.9249	21476.9	4288190	2	11	1.0266	0.974	0.9651
	Cytoplasm	6	42.0804	723.64	255.464	133	1663	0.9266	30451.1	6080023	2	11	1.0336	0.9675	0.9681
Cell 8, Slice 3	Nucleolus	7	2.6044	337.917	118.862	175	1022	0.7855	880.058	175717	2	12	1.5465	0.6466	0.895		787.41	696.393	1.1307
	Nucleus	8	29.5645	747.813	241.968	164	1710	0.8906	22108.7	4414343	2	12	1.0768	0.9287	0.9598
	Cytoplasm	9	41.244	733.251	248.515	124	1858	0.9418	30242.2	6038325	2	12	1.0448	0.9571	0.9738
Cell 9 (upper), Slice 1	Nucleolus	1	9.536	403.564	184.782	155	1429	0.806	3848.37	768386	2	16	1.7165	0.5826	0.9492		698.895	661.608	1.05636	1.05145	41.1339	22.9751	9.2171	0.941733
	Nucleus	2	40.012	628.51	222.928	155	1497	0.9106	25147.9	5021162	2	16	1.031	0.9699	0.9759
	Cytoplasm	3	61.0171	639.903	205.941	155	1497	0.9247	39045	7795938	2	16	1.0233	0.9772	0.9774
Cell 9, Slice 2	Nucleolus	4	8.3089	316.743	99.5789	138	868	0.867	2631.78	525476	2	17	1.4609	0.6845	0.9629		687.474	671.309	1.02408
	Nucleus	5	41.0387	612.414	236.097	138	1559	0.9146	25132.7	5018120	2	17	1.1068	0.9035	0.9786
	Cytoplasm	6	64.1423	633.627	212.36	138	1559	0.8556	40642.3	8114858	2	17	1.0774	0.9281	0.9762
Cell 9, Slice 3	Nucleolus	7	9.8064	357.039	143.083	139	1070	0.9034	3501.27	699083	2	18	1.2865	0.7773	0.9741		698.196	650.148	1.0739
	Nucleus	8	42.3509	619.201	237.854	139	1469	0.8297	26223.7	5235965	2	18	1.0507	0.9518	0.9678
	Cytoplasm	9	67.1674	630.635	209.843	139	1469	0.9336	42358.1	8457447	2	18	1.0836	0.9228	0.9826
Cell 10 (lower right), Slice 1	Nucleolus	1	5.1035	1045.95	231.397	534	1925	0.4998	5338.07	1065827	2	7	1.1701	0.8547	0.7679		1029.45	909.328	1.1321	1.15193	33.0686	19.4142	6.85643	0.954333
	Nucleus	2	30.5511	1032.2	287.461	169	2463	0.7466	31535	6296450	2	7	1.0341	0.967	0.9302
	Cytoplasm	3	49.2474	985.556	303.375	121	2463	0.6925	48536.1	9690973	2	7	1.185	0.8439	0.8771
Cell 10, Slice 2	Nucleolus	4	7.7329	823.951	216.439	375	1682	0.7456	6371.56	1272180	2	8	1.4785	0.6764	0.8871		1023	881.317	1.16077
	Nucleus	5	34.3274	978.163	293.918	157	1940	0.8286	33577.8	6704328	2	8	1.0549	0.948	0.944
	Cytoplasm	6	54.1005	942.767	303.441	113	2034	0.7074	51004.2	10183768	2	8	1.23	0.813	0.8836
Cell 10, Slice 3	Nucleolus	7	7.7329	693.218	186.512	273	1420	0.7456	5360.62	1070329	2	9	1.4785	0.6764	0.8871		1026.16	882.409	1.16291
	Nucleus	8	34.3274	951.161	310.054	210	2129	0.8286	32650.9	6519256	2	9	1.0549	0.948	0.944
	Cytoplasm	9	54.1005	926.033	312.882	116	2294	0.7074	50098.9	10003007	2	9	1.23	0.813	0.8836
																			Mean Cell 1-10	1.27826	31.2081	22.6811	5.03973	0.883273
																			StDev	0.248779	8.06887	8.36673	3.60506	0.0505061
															small	large
														Mean	1.94125	1.27826
														StDev	0.335303	0.248779

## Sheet: Statistics
		YAP Localization				15x15	35x35
		(15x15) µm²	(35x35) µm²		E1	1.58359	1.31154
	E1	1.34375	1.39288		E2	1.74127	1.28834
		1.60602	1.66024		E3	2.38544	1.49647
		1.59098	1.50807		E4	2.95347	1.52094
		1.72428	1.19476		E5	1.94125	1.27826
		1.66301	1.33862		ttest	0.0190935
		1.63599	1.31306
		1.32823	1.33811		StDev	0.554135	0.119232
		1.27089	1.31738		Mean	2.121	1.37911
		1.64418	1.18166
		2.02854	0.870642
	E2	1.49587	1.40304
		1.76281	1.66599
		1.9039	1.26271
		1.5167	1.28919
		2.00111	1.26201
		1.89995	1.33993
		1.70663	1.57157
		1.81914	1.19781
		1.65706	0.850941
		1.64949	1.04017
	E3	2.06471	1.01784
		2.26951	1.65575
		2.10079	1.27553
		1.31051	1.20168
		2.60047	1.81778
		2.12857	1.6671
		3.19291	1.47739
		2.44048	1.51252
		2.22936	1.89331
		3.5171	1.44584
